# Supplementary material for: Understanding mechanism driven regioselectivity in zirconium-catalysed hydroaminoalkylation: homoallylic amines from conjugated dienes
Source: Chem Sci. 2024 Jun 12;15(27):10571–6. doi: 10.1039/d4sc00636d (PMC11234830; doi:10.1039/d4sc00636d)
Supplement: SC-015-D4SC00636D-s002 [file SC-015-D4SC00636D-s002.cif]

# Electronic Supplementary Material (ESI) for Chemical Science.
# This journal is © The Royal Society of Chemistry 2024

####################################################################### 
# 
# This file contains crystal structure data downloaded from the 
# Cambridge Structural Database (CSD) hosted by the Cambridge 
# Crystallographic Data Centre (CCDC).
# 
# Full information about CCDC data access policies and citation 
# guidelines are available at http://www.ccdc.cam.ac.uk/access/V1 
# 
# Audit and citation data items may have been added by the CCDC. 
# Please retain this information to preserve the provenance of 
# this file and to allow appropriate attribution of the data. 
# 
#######################################################################

data_ls926
_database_code_depnum_ccdc_archive 'CCDC 2358208'
loop_
_audit_author_name
_audit_author_address
'Ben E. Nadeau'
;The University of British Columbia
Canada
;
_audit_update_record             
;
2024-05-25 deposited with the CCDC.	2024-05-29 downloaded from the CCDC.
;
_audit_creation_date             2021-07-13
_audit_creation_method           
;
Olex2 1.3
(compiled 2020.11.12 svn.r5f609507 for OlexSys, GUI svn.r6226)
;
_shelx_SHELXL_version_number     2018/3
_chemical_name_common            ?
_chemical_name_systematic        ?
_chemical_formula_moiety         'C42 H59 N5 O2 Zr'
_chemical_formula_sum            'C42 H59 N5 O2 Zr'
_chemical_formula_weight         757.16
_chemical_melting_point          ?
loop_
_atom_type_symbol
_atom_type_description
_atom_type_scat_dispersion_real
_atom_type_scat_dispersion_imag
_atom_type_scat_source
C C 0.0033 0.0016 'International Tables Vol C Tables 4.2.6.8 and 6.1.1.4'
H H 0.0000 0.0000 'International Tables Vol C Tables 4.2.6.8 and 6.1.1.4'
N N 0.0061 0.0033 'International Tables Vol C Tables 4.2.6.8 and 6.1.1.4'
O O 0.0106 0.0060 'International Tables Vol C Tables 4.2.6.8 and 6.1.1.4'
Zr Zr -2.9673 0.5597 'International Tables Vol C Tables 4.2.6.8 and 6.1.1.4'

_shelx_space_group_comment       
;
The symmetry employed for this shelxl refinement is uniquely defined
by the following loop, which should always be used as a source of
symmetry information in preference to the above space-group names.
They are only intended as comments.
;
_space_group_crystal_system      triclinic
_space_group_IT_number           2
_space_group_name_H-M_alt        'P -1'
_space_group_name_Hall           '-P 1'
loop_
_space_group_symop_operation_xyz
'x, y, z'
'-x, -y, -z'

_cell_length_a                   10.6003(6)
_cell_length_b                   13.7655(7)
_cell_length_c                   15.6971(8)
_cell_angle_alpha                79.490(2)
_cell_angle_beta                 72.182(2)
_cell_angle_gamma                67.933(2)
_cell_volume                     2014.97(19)
_cell_formula_units_Z            2
_cell_measurement_reflns_used    9783
_cell_measurement_temperature    100
_cell_measurement_theta_max      30.54
_cell_measurement_theta_min      2.18
_shelx_estimated_absorpt_T_max   0.975
_shelx_estimated_absorpt_T_min   0.964
_exptl_absorpt_coefficient_mu    0.313
_exptl_absorpt_correction_T_max  0.7461
_exptl_absorpt_correction_T_min  0.7222
_exptl_absorpt_correction_type   none
_exptl_absorpt_process_details   
;
SADABS-2016/2 (Bruker,2016/2) was used for absorption correction.
wR2(int) was 0.0512 before and 0.0486 after correction.
The Ratio of minimum to maximum transmission is 0.9680.
The \l/2 correction factor is Not present.
;
_exptl_absorpt_special_details   ?
_exptl_crystal_colour            yellow
_exptl_crystal_colour_primary    yellow
_exptl_crystal_density_diffrn    1.248
_exptl_crystal_density_meas      ?
_exptl_crystal_density_method    ?
_exptl_crystal_description       prism
_exptl_crystal_F_000             804
_exptl_crystal_size_max          0.118
_exptl_crystal_size_mid          0.114
_exptl_crystal_size_min          0.08
_exptl_transmission_factor_max   ?
_exptl_transmission_factor_min   ?
_diffrn_reflns_av_R_equivalents  0.0484
_diffrn_reflns_av_unetI/netI     0.0425
_diffrn_reflns_Laue_measured_fraction_full 1.000
_diffrn_reflns_Laue_measured_fraction_max 0.999
_diffrn_reflns_limit_h_max       15
_diffrn_reflns_limit_h_min       -15
_diffrn_reflns_limit_k_max       19
_diffrn_reflns_limit_k_min       -19
_diffrn_reflns_limit_l_max       22
_diffrn_reflns_limit_l_min       -22
_diffrn_reflns_number            59696
_diffrn_reflns_point_group_measured_fraction_full 1.000
_diffrn_reflns_point_group_measured_fraction_max 0.999
_diffrn_reflns_theta_full        25.242
_diffrn_reflns_theta_max         30.568
_diffrn_reflns_theta_min         1.601
_diffrn_ambient_temperature      100
_diffrn_detector_area_resol_mean ?
_diffrn_measured_fraction_theta_full 1.000
_diffrn_measured_fraction_theta_max 0.999
_diffrn_measurement_device_type  'Bruker APEX-II CCD'
_diffrn_measurement_method       '\f and \w scans'
_diffrn_radiation_type           MoK\a
_diffrn_radiation_wavelength     0.71073
_diffrn_source                   ?
_diffrn_source_current           30.0
_diffrn_source_power             1.35
_diffrn_source_voltage           45.0
_diffrn_standards_number         0
_reflns_Friedel_coverage         0.000
_reflns_Friedel_fraction_full    .
_reflns_Friedel_fraction_max     .
_reflns_number_gt                10307
_reflns_number_total             12351
_reflns_special_details          
;
 Reflections were merged by SHELXL according to the crystal
 class for the calculation of statistics and refinement.
 
 _reflns_Friedel_fraction is defined as the number of unique
 Friedel pairs measured divided by the number that would be
 possible theoretically, ignoring centric projections and
 systematic absences.
;
_reflns_threshold_expression     'I > 2\s(I)'
_computing_cell_refinement       'SAINT V8.40B (?, 2016)'
_computing_data_collection       ?
_computing_data_reduction        'SAINT V8.40B (?, 2016)'
_computing_molecular_graphics    'Olex2 1.3 (Dolomanov et al., 2009)'
_computing_publication_material  'Olex2 1.3 (Dolomanov et al., 2009)'
_computing_structure_refinement  'SHELXL 2018/3 (Sheldrick, 2015)'
_computing_structure_solution    'SHELXT 2018/2 (Sheldrick, 2018)'
_refine_diff_density_max         0.472
_refine_diff_density_min         -0.355
_refine_diff_density_rms         0.067
_refine_ls_extinction_coef       .
_refine_ls_extinction_method     none
_refine_ls_goodness_of_fit_ref   1.012
_refine_ls_hydrogen_treatment    mixed
_refine_ls_matrix_type           full
_refine_ls_number_parameters     469
_refine_ls_number_reflns         12351
_refine_ls_number_restraints     0
_refine_ls_R_factor_all          0.0449
_refine_ls_R_factor_gt           0.0324
_refine_ls_restrained_S_all      1.012
_refine_ls_shift/su_max          0.002
_refine_ls_shift/su_mean         0.000
_refine_ls_structure_factor_coef Fsqd
_refine_ls_weighting_details     
'w=1/[\s^2^(Fo^2^)+(0.0303P)^2^+0.7671P] where P=(Fo^2^+2Fc^2^)/3'
_refine_ls_weighting_scheme      calc
_refine_ls_wR_factor_gt          0.0691
_refine_ls_wR_factor_ref         0.0736
_refine_special_details          ?
_olex2_refinement_description    
;
1. Fixed Uiso
 At 1.2 times of:
  All C(H) groups, All C(H,H) groups
 At 1.5 times of:
  All C(H,H,H) groups
2.a Ternary CH refined with riding coordinates:
 C4(H4), C1(H1), C34(H34), C31(H31), C37(H37), C40(H40)
2.b Secondary CH2 refined with riding coordinates:
 C27(H27A,H27B), C26(H26A,H26B), C2(H2A,H2B)
2.c Aromatic/amide H refined with riding coordinates:
 C10(H10), C13(H13), C23(H23), C11(H11), C17(H17), C9(H9), C19(H19), C20(H20),
 C7(H7), C8(H8), C21(H21), C22(H22), C14(H14), C16(H16), C15(H15)
2.d Idealised Me refined as rotating group:
 C39(H39A,H39B,H39C), C36(H36A,H36B,H36C), C42(H42A,H42B,H42C), C38(H38A,H38B,
 H38C), C33(H33A,H33B,H33C), C32(H32A,H32B,H32C), C30(H30A,H30B,H30C), C29(H29A,
 H29B,H29C), C41(H41A,H41B,H41C), C35(H35A,H35B,H35C)
;
_atom_sites_solution_hydrogens   mixed
_atom_sites_solution_primary     dual
_atom_sites_solution_secondary   ?
loop_
_atom_site_label
_atom_site_type_symbol
_atom_site_fract_x
_atom_site_fract_y
_atom_site_fract_z
_atom_site_U_iso_or_equiv
_atom_site_adp_type
_atom_site_occupancy
_atom_site_site_symmetry_order
_atom_site_calc_flag
_atom_site_refinement_flags_posn
_atom_site_refinement_flags_adp
_atom_site_refinement_flags_occupancy
_atom_site_disorder_assembly
_atom_site_disorder_group
Zr1 Zr 0.43244(2) 0.79138(2) 0.71691(2) 0.00860(4) Uani 1 1 d . . . . .
O2 O 0.27304(10) 0.95070(7) 0.73398(7) 0.01280(19) Uani 1 1 d . . . . .
O1 O 0.64059(10) 0.66112(7) 0.70232(7) 0.01183(19) Uani 1 1 d . . . . .
N3 N 0.21826(12) 0.81340(9) 0.80290(8) 0.0116(2) Uani 1 1 d . . . . .
N2 N 0.44470(12) 0.63132(9) 0.77271(8) 0.0108(2) Uani 1 1 d . . . . .
N1 N 0.43175(12) 0.79183(9) 0.58153(8) 0.0111(2) Uani 1 1 d . . . . .
N5 N 0.03757(12) 0.98580(9) 0.79725(8) 0.0117(2) Uani 1 1 d . . . . .
N4 N 0.66105(12) 0.48721(9) 0.72365(8) 0.0113(2) Uani 1 1 d . . . . .
C12 C 0.57867(15) 0.76803(11) 0.42349(10) 0.0146(3) Uani 1 1 d . . . . .
C4 C 0.62524(14) 0.86656(10) 0.68918(9) 0.0117(2) Uani 1 1 d . . . . .
H4 H 0.724320 0.816094 0.678042 0.014 Uiso 1 1 calc R U . . .
C25 C 0.17103(14) 0.91654(10) 0.77983(9) 0.0103(2) Uani 1 1 d . . . . .
C18 C 0.30585(14) 0.78771(10) 0.57104(9) 0.0117(2) Uani 1 1 d . . . . .
C3 C 0.56904(14) 0.90333(10) 0.61667(9) 0.0117(2) Uani 1 1 d . . . . .
C27 C 0.14233(14) 0.74849(10) 0.86398(9) 0.0125(3) Uani 1 1 d . . . . .
H27A H 0.095487 0.724145 0.830667 0.015 Uiso 1 1 calc R U . . .
H27B H 0.068272 0.791314 0.911784 0.015 Uiso 1 1 calc R U . . .
C24 C 0.58238(14) 0.58969(10) 0.73430(9) 0.0103(2) Uani 1 1 d . . . . .
C1 C 0.51501(14) 0.83729(10) 0.50162(9) 0.0118(2) Uani 1 1 d . . . . .
H1 H 0.451048 0.906684 0.482086 0.014 Uiso 1 1 calc R U . . .
C34 C 0.59783(15) 0.40912(11) 0.71972(10) 0.0140(3) Uani 1 1 d . . . . .
H34 H 0.493665 0.446046 0.731160 0.017 Uiso 1 1 calc R U . . .
C31 C 0.81701(14) 0.45234(11) 0.70055(10) 0.0147(3) Uani 1 1 d . . . . .
H31 H 0.850846 0.374210 0.699097 0.018 Uiso 1 1 calc R U . . .
C10 C 0.57360(17) 0.82059(13) 1.01890(10) 0.0208(3) Uani 1 1 d . . . . .
H10 H 0.518196 0.844931 1.076102 0.025 Uiso 1 1 calc R U . . .
C26 C 0.35245(14) 0.57960(10) 0.83534(9) 0.0121(3) Uani 1 1 d . . . . .
H26A H 0.409784 0.515967 0.865150 0.015 Uiso 1 1 calc R U . . .
H26B H 0.304021 0.557030 0.801881 0.015 Uiso 1 1 calc R U . . .
C13 C 0.64435(16) 0.66055(12) 0.43810(12) 0.0223(3) Uani 1 1 d . . . . .
H13 H 0.643291 0.629816 0.497524 0.027 Uiso 1 1 calc R U . . .
C23 C 0.22643(15) 0.86020(11) 0.51484(10) 0.0158(3) Uani 1 1 d . . . . .
H23 H 0.260503 0.912876 0.478405 0.019 Uiso 1 1 calc R U . . .
C5 C 0.54622(14) 0.88032(10) 0.78000(9) 0.0118(2) Uani 1 1 d . . . . .
C11 C 0.52548(15) 0.86608(12) 0.94329(10) 0.0157(3) Uani 1 1 d . . . . .
H11 H 0.437115 0.921460 0.949656 0.019 Uiso 1 1 calc R U . . .
C17 C 0.57995(18) 0.81117(13) 0.33604(10) 0.0211(3) Uani 1 1 d . . . . .
H17 H 0.533493 0.884404 0.325389 0.025 Uiso 1 1 calc R U . . .
C9 C 0.70260(18) 0.73951(13) 1.01141(10) 0.0225(3) Uani 1 1 d . . . . .
H9 H 0.735516 0.707779 1.063180 0.027 Uiso 1 1 calc R U . . .
C37 C -0.08776(14) 0.95469(11) 0.81368(10) 0.0132(3) Uani 1 1 d . . . . .
H37 H -0.053781 0.876341 0.814054 0.016 Uiso 1 1 calc R U . . .
C19 C 0.25199(15) 0.70963(11) 0.62118(10) 0.0155(3) Uani 1 1 d . . . . .
H19 H 0.304976 0.657220 0.657510 0.019 Uiso 1 1 calc R U . . .
C40 C 0.01435(15) 1.10026(10) 0.78829(10) 0.0154(3) Uani 1 1 d . . . . .
H40 H -0.090066 1.136561 0.806941 0.019 Uiso 1 1 calc R U . . .
C28 C 0.24145(14) 0.65230(10) 0.90713(9) 0.0124(3) Uani 1 1 d . . . . .
C39 C -0.16018(16) 0.99962(12) 0.73774(11) 0.0191(3) Uani 1 1 d . . . . .
H39A H -0.194878 1.076587 0.735416 0.029 Uiso 1 1 calc R U . . .
H39B H -0.239571 0.974880 0.748439 0.029 Uiso 1 1 calc R U . . .
H39C H -0.092618 0.976263 0.680575 0.029 Uiso 1 1 calc R U . . .
C36 C 0.62260(17) 0.31946(11) 0.79264(12) 0.0224(3) Uani 1 1 d . . . . .
H36A H 0.724158 0.283848 0.785217 0.034 Uiso 1 1 calc R U . . .
H36B H 0.580220 0.269181 0.787799 0.034 Uiso 1 1 calc R U . . .
H36C H 0.579330 0.347765 0.851761 0.034 Uiso 1 1 calc R U . . .
C20 C 0.12309(16) 0.70729(12) 0.61888(11) 0.0195(3) Uani 1 1 d . . . . .
H20 H 0.087813 0.655168 0.655293 0.023 Uiso 1 1 calc R U . . .
C6 C 0.60417(14) 0.83233(11) 0.85724(9) 0.0123(3) Uani 1 1 d . . . . .
C2 C 0.63211(15) 0.85625(11) 0.52760(9) 0.0130(3) Uani 1 1 d . . . . .
H2A H 0.710029 0.789034 0.531932 0.016 Uiso 1 1 calc R U . . .
H2B H 0.670298 0.904758 0.481554 0.016 Uiso 1 1 calc R U . . .
C42 C 0.06461(17) 1.14468(12) 0.69236(11) 0.0220(3) Uani 1 1 d . . . . .
H42A H 0.167891 1.117934 0.673353 0.033 Uiso 1 1 calc R U . . .
H42B H 0.030899 1.221603 0.690327 0.033 Uiso 1 1 calc R U . . .
H42C H 0.027234 1.122927 0.651982 0.033 Uiso 1 1 calc R U . . .
C38 C -0.18912(15) 0.98425(12) 0.90511(10) 0.0197(3) Uani 1 1 d . . . . .
H38A H -0.139203 0.952410 0.952002 0.030 Uiso 1 1 calc R U . . .
H38B H -0.267479 0.958470 0.915411 0.030 Uiso 1 1 calc R U . . .
H38C H -0.225884 1.060896 0.906720 0.030 Uiso 1 1 calc R U . . .
C33 C 0.86634(16) 0.47252(13) 0.77497(11) 0.0231(3) Uani 1 1 d . . . . .
H33A H 0.836741 0.548439 0.779026 0.035 Uiso 1 1 calc R U . . .
H33B H 0.969367 0.442007 0.761587 0.035 Uiso 1 1 calc R U . . .
H33C H 0.824674 0.440100 0.832204 0.035 Uiso 1 1 calc R U . . .
C7 C 0.73513(15) 0.75138(11) 0.85119(10) 0.0156(3) Uani 1 1 d . . . . .
H7 H 0.792190 0.727551 0.794122 0.019 Uiso 1 1 calc R U . . .
C32 C 0.88623(16) 0.49384(13) 0.60796(11) 0.0231(3) Uani 1 1 d . . . . .
H32A H 0.847261 0.482765 0.562873 0.035 Uiso 1 1 calc R U . . .
H32B H 0.988210 0.456231 0.593452 0.035 Uiso 1 1 calc R U . . .
H32C H 0.867581 0.569138 0.608198 0.035 Uiso 1 1 calc R U . . .
C8 C 0.78264(16) 0.70557(12) 0.92719(10) 0.0196(3) Uani 1 1 d . . . . .
H8 H 0.871037 0.650307 0.921459 0.024 Uiso 1 1 calc R U . . .
C30 C 0.31143(16) 0.68604(12) 0.96289(10) 0.0182(3) Uani 1 1 d . . . . .
H30A H 0.369508 0.726131 0.923816 0.027 Uiso 1 1 calc R U . . .
H30B H 0.371011 0.623575 0.991214 0.027 Uiso 1 1 calc R U . . .
H30C H 0.238633 0.730058 1.009371 0.027 Uiso 1 1 calc R U . . .
C29 C 0.15184(15) 0.58835(11) 0.96837(10) 0.0177(3) Uani 1 1 d . . . . .
H29A H 0.075720 0.632983 1.013137 0.027 Uiso 1 1 calc R U . . .
H29B H 0.211309 0.528144 0.998834 0.027 Uiso 1 1 calc R U . . .
H29C H 0.111344 0.563156 0.932169 0.027 Uiso 1 1 calc R U . . .
C21 C 0.04541(15) 0.78016(12) 0.56405(11) 0.0198(3) Uani 1 1 d . . . . .
H21 H -0.042427 0.778359 0.562210 0.024 Uiso 1 1 calc R U . . .
C41 C 0.07386(17) 1.12761(13) 0.85411(12) 0.0238(3) Uani 1 1 d . . . . .
H41A H 0.033047 1.102895 0.915206 0.036 Uiso 1 1 calc R U . . .
H41B H 0.050192 1.203987 0.850569 0.036 Uiso 1 1 calc R U . . .
H41C H 0.176562 1.093528 0.838833 0.036 Uiso 1 1 calc R U . . .
C22 C 0.09907(16) 0.85580(12) 0.51193(11) 0.0199(3) Uani 1 1 d . . . . .
H22 H 0.047588 0.905614 0.473438 0.024 Uiso 1 1 calc R U . . .
C14 C 0.71184(18) 0.59752(14) 0.36602(14) 0.0309(4) Uani 1 1 d . . . . .
H14 H 0.756064 0.523930 0.376477 0.037 Uiso 1 1 calc R U . . .
C35 C 0.65095(18) 0.36836(13) 0.62623(11) 0.0254(3) Uani 1 1 d . . . . .
H35A H 0.632414 0.427843 0.581264 0.038 Uiso 1 1 calc R U . . .
H35B H 0.601868 0.321512 0.623874 0.038 Uiso 1 1 calc R U . . .
H35C H 0.752568 0.329621 0.613686 0.038 Uiso 1 1 calc R U . . .
C16 C 0.64838(19) 0.74846(15) 0.26399(11) 0.0284(4) Uani 1 1 d . . . . .
H16 H 0.649510 0.778924 0.204490 0.034 Uiso 1 1 calc R U . . .
C15 C 0.71460(18) 0.64191(16) 0.27917(13) 0.0326(4) Uani 1 1 d . . . . .
H15 H 0.762108 0.598969 0.230051 0.039 Uiso 1 1 calc R U . . .
H3 H 0.4796(19) 0.9598(14) 0.6217(12) 0.019(4) Uiso 1 1 d . . . . .
H5 H 0.4641(17) 0.9418(13) 0.7913(11) 0.012(4) Uiso 1 1 d . . . . .

loop_
_atom_site_aniso_label
_atom_site_aniso_U_11
_atom_site_aniso_U_22
_atom_site_aniso_U_33
_atom_site_aniso_U_23
_atom_site_aniso_U_13
_atom_site_aniso_U_12
Zr1 0.00704(6) 0.00798(6) 0.00937(6) 0.00018(4) -0.00125(4) -0.00211(4)
O2 0.0092(4) 0.0095(4) 0.0174(5) 0.0006(4) -0.0014(4) -0.0030(3)
O1 0.0088(4) 0.0098(4) 0.0152(5) 0.0002(4) -0.0019(4) -0.0029(3)
N3 0.0094(5) 0.0085(5) 0.0131(5) 0.0007(4) -0.0006(4) -0.0015(4)
N2 0.0090(5) 0.0092(5) 0.0118(5) 0.0003(4) -0.0011(4) -0.0023(4)
N1 0.0117(5) 0.0123(5) 0.0106(5) 0.0009(4) -0.0030(4) -0.0062(4)
N5 0.0084(5) 0.0083(5) 0.0166(6) -0.0019(4) -0.0024(4) -0.0013(4)
N4 0.0074(5) 0.0097(5) 0.0151(6) -0.0023(4) -0.0017(4) -0.0014(4)
C12 0.0132(6) 0.0194(7) 0.0141(7) -0.0050(5) -0.0018(5) -0.0083(5)
C4 0.0108(6) 0.0120(6) 0.0135(6) -0.0017(5) -0.0010(5) -0.0068(5)
C25 0.0102(6) 0.0105(6) 0.0096(6) -0.0015(5) -0.0027(5) -0.0023(5)
C18 0.0116(6) 0.0125(6) 0.0113(6) -0.0040(5) -0.0023(5) -0.0034(5)
C3 0.0127(6) 0.0117(6) 0.0116(6) -0.0005(5) -0.0017(5) -0.0068(5)
C27 0.0097(6) 0.0114(6) 0.0131(6) 0.0008(5) -0.0004(5) -0.0028(5)
C24 0.0101(6) 0.0103(6) 0.0095(6) 0.0002(5) -0.0038(5) -0.0020(5)
C1 0.0138(6) 0.0116(6) 0.0102(6) -0.0010(5) -0.0030(5) -0.0047(5)
C34 0.0118(6) 0.0117(6) 0.0176(7) -0.0035(5) -0.0022(5) -0.0032(5)
C31 0.0072(6) 0.0131(6) 0.0200(7) -0.0026(5) -0.0026(5) 0.0006(5)
C10 0.0242(8) 0.0266(8) 0.0112(7) -0.0019(6) -0.0015(6) -0.0104(6)
C26 0.0106(6) 0.0102(6) 0.0131(6) 0.0013(5) -0.0012(5) -0.0031(5)
C13 0.0181(7) 0.0210(7) 0.0271(8) -0.0070(6) -0.0072(6) -0.0025(6)
C23 0.0172(7) 0.0155(6) 0.0156(7) 0.0000(5) -0.0068(6) -0.0052(5)
C5 0.0109(6) 0.0109(6) 0.0127(6) -0.0016(5) -0.0024(5) -0.0029(5)
C11 0.0137(6) 0.0196(7) 0.0130(7) -0.0029(5) -0.0005(5) -0.0065(5)
C17 0.0291(8) 0.0271(8) 0.0142(7) -0.0031(6) -0.0029(6) -0.0190(7)
C9 0.0278(8) 0.0278(8) 0.0144(7) 0.0025(6) -0.0100(6) -0.0105(7)
C37 0.0091(6) 0.0122(6) 0.0168(7) -0.0004(5) -0.0024(5) -0.0032(5)
C19 0.0160(7) 0.0156(6) 0.0165(7) 0.0012(5) -0.0061(6) -0.0066(5)
C40 0.0108(6) 0.0088(6) 0.0239(8) -0.0024(5) -0.0035(5) -0.0006(5)
C28 0.0105(6) 0.0118(6) 0.0114(6) 0.0009(5) -0.0004(5) -0.0028(5)
C39 0.0179(7) 0.0191(7) 0.0234(8) -0.0006(6) -0.0091(6) -0.0072(6)
C36 0.0199(7) 0.0117(6) 0.0327(9) 0.0028(6) -0.0068(7) -0.0043(6)
C20 0.0173(7) 0.0212(7) 0.0227(8) -0.0039(6) -0.0030(6) -0.0104(6)
C6 0.0126(6) 0.0137(6) 0.0119(6) -0.0006(5) -0.0024(5) -0.0070(5)
C2 0.0142(6) 0.0156(6) 0.0103(6) -0.0012(5) -0.0012(5) -0.0075(5)
C42 0.0203(7) 0.0150(7) 0.0284(8) 0.0060(6) -0.0088(7) -0.0052(6)
C38 0.0132(7) 0.0247(8) 0.0190(7) -0.0035(6) 0.0001(6) -0.0067(6)
C33 0.0143(7) 0.0264(8) 0.0281(9) -0.0052(7) -0.0102(6) -0.0013(6)
C7 0.0152(7) 0.0185(7) 0.0123(6) -0.0027(5) -0.0027(5) -0.0051(5)
C32 0.0129(7) 0.0251(8) 0.0240(8) -0.0025(6) 0.0017(6) -0.0034(6)
C8 0.0175(7) 0.0208(7) 0.0208(8) 0.0001(6) -0.0087(6) -0.0046(6)
C30 0.0193(7) 0.0194(7) 0.0140(7) -0.0023(6) -0.0034(6) -0.0049(6)
C29 0.0149(7) 0.0160(7) 0.0160(7) 0.0039(5) 0.0000(5) -0.0040(5)
C21 0.0117(6) 0.0259(8) 0.0234(8) -0.0095(6) -0.0045(6) -0.0047(6)
C41 0.0223(8) 0.0211(7) 0.0290(9) -0.0120(7) -0.0032(7) -0.0068(6)
C22 0.0176(7) 0.0211(7) 0.0207(8) -0.0044(6) -0.0101(6) -0.0011(6)
C14 0.0190(8) 0.0267(9) 0.0466(11) -0.0204(8) -0.0068(8) -0.0008(7)
C35 0.0219(8) 0.0280(8) 0.0277(9) -0.0150(7) 0.0005(7) -0.0096(7)
C16 0.0329(9) 0.0466(11) 0.0162(8) -0.0110(7) 0.0021(7) -0.0279(8)
C15 0.0189(8) 0.0524(12) 0.0326(10) -0.0285(9) 0.0048(7) -0.0164(8)

_geom_special_details            
;
 All esds (except the esd in the dihedral angle between two l.s. planes)
 are estimated using the full covariance matrix.  The cell esds are taken
 into account individually in the estimation of esds in distances, angles
 and torsion angles; correlations between esds in cell parameters are only
 used when they are defined by crystal symmetry.  An approximate (isotropic)
 treatment of cell esds is used for estimating esds involving l.s. planes.
;
loop_
_geom_bond_atom_site_label_1
_geom_bond_atom_site_label_2
_geom_bond_distance
_geom_bond_site_symmetry_2
_geom_bond_publ_flag
Zr1 O2 2.2112(9) . ?
Zr1 O1 2.2369(9) . ?
Zr1 N3 2.1966(11) . ?
Zr1 N2 2.1885(11) . ?
Zr1 N1 2.1262(12) . ?
Zr1 C4 2.5134(13) . ?
Zr1 C25 2.6422(13) . ?
Zr1 C3 2.5189(13) . ?
Zr1 C24 2.6424(13) . ?
Zr1 C5 2.4934(14) . ?
O2 C25 1.3002(16) . ?
O1 C24 1.2984(16) . ?
N3 C25 1.3367(16) . ?
N3 C27 1.4564(17) . ?
N2 C24 1.3345(17) . ?
N2 C26 1.4523(17) . ?
N1 C18 1.4165(17) . ?
N1 C1 1.4816(17) . ?
N5 C25 1.3528(17) . ?
N5 C37 1.4807(17) . ?
N5 C40 1.4872(17) . ?
N4 C24 1.3529(16) . ?
N4 C34 1.4830(17) . ?
N4 C31 1.4817(17) . ?
C12 C1 1.5181(19) . ?
C12 C13 1.388(2) . ?
C12 C17 1.391(2) . ?
C4 H4 1.0000 . ?
C4 C3 1.3728(19) . ?
C4 C5 1.4208(19) . ?
C18 C23 1.4087(19) . ?
C18 C19 1.4064(19) . ?
C3 C2 1.5016(19) . ?
C3 H3 0.966(18) . ?
C27 H27A 0.9900 . ?
C27 H27B 0.9900 . ?
C27 C28 1.5424(19) . ?
C1 H1 1.0000 . ?
C1 C2 1.5386(19) . ?
C34 H34 1.0000 . ?
C34 C36 1.526(2) . ?
C34 C35 1.531(2) . ?
C31 H31 1.0000 . ?
C31 C33 1.522(2) . ?
C31 C32 1.529(2) . ?
C10 H10 0.9500 . ?
C10 C11 1.386(2) . ?
C10 C9 1.390(2) . ?
C26 H26A 0.9900 . ?
C26 H26B 0.9900 . ?
C26 C28 1.5399(19) . ?
C13 H13 0.9500 . ?
C13 C14 1.393(2) . ?
C23 H23 0.9500 . ?
C23 C22 1.389(2) . ?
C5 C6 1.4636(19) . ?
C5 H5 0.955(16) . ?
C11 H11 0.9500 . ?
C11 C6 1.4087(19) . ?
C17 H17 0.9500 . ?
C17 C16 1.391(2) . ?
C9 H9 0.9500 . ?
C9 C8 1.388(2) . ?
C37 H37 1.0000 . ?
C37 C39 1.526(2) . ?
C37 C38 1.523(2) . ?
C19 H19 0.9500 . ?
C19 C20 1.390(2) . ?
C40 H40 1.0000 . ?
C40 C42 1.531(2) . ?
C40 C41 1.525(2) . ?
C28 C30 1.529(2) . ?
C28 C29 1.5368(19) . ?
C39 H39A 0.9800 . ?
C39 H39B 0.9800 . ?
C39 H39C 0.9800 . ?
C36 H36A 0.9800 . ?
C36 H36B 0.9800 . ?
C36 H36C 0.9800 . ?
C20 H20 0.9500 . ?
C20 C21 1.387(2) . ?
C6 C7 1.4048(19) . ?
C2 H2A 0.9900 . ?
C2 H2B 0.9900 . ?
C42 H42A 0.9800 . ?
C42 H42B 0.9800 . ?
C42 H42C 0.9800 . ?
C38 H38A 0.9800 . ?
C38 H38B 0.9800 . ?
C38 H38C 0.9800 . ?
C33 H33A 0.9800 . ?
C33 H33B 0.9800 . ?
C33 H33C 0.9800 . ?
C7 H7 0.9500 . ?
C7 C8 1.389(2) . ?
C32 H32A 0.9800 . ?
C32 H32B 0.9800 . ?
C32 H32C 0.9800 . ?
C8 H8 0.9500 . ?
C30 H30A 0.9800 . ?
C30 H30B 0.9800 . ?
C30 H30C 0.9800 . ?
C29 H29A 0.9800 . ?
C29 H29B 0.9800 . ?
C29 H29C 0.9800 . ?
C21 H21 0.9500 . ?
C21 C22 1.388(2) . ?
C41 H41A 0.9800 . ?
C41 H41B 0.9800 . ?
C41 H41C 0.9800 . ?
C22 H22 0.9500 . ?
C14 H14 0.9500 . ?
C14 C15 1.385(3) . ?
C35 H35A 0.9800 . ?
C35 H35B 0.9800 . ?
C35 H35C 0.9800 . ?
C16 H16 0.9500 . ?
C16 C15 1.379(3) . ?
C15 H15 0.9500 . ?

loop_
_geom_angle_atom_site_label_1
_geom_angle_atom_site_label_2
_geom_angle_atom_site_label_3
_geom_angle
_geom_angle_site_symmetry_1
_geom_angle_site_symmetry_3
_geom_angle_publ_flag
O2 Zr1 O1 159.93(4) . . ?
O2 Zr1 C4 90.05(4) . . ?
O2 Zr1 C25 29.40(4) . . ?
O2 Zr1 C3 78.57(4) . . ?
O2 Zr1 C24 165.89(4) . . ?
O2 Zr1 C5 77.73(4) . . ?
O1 Zr1 C4 70.29(4) . . ?
O1 Zr1 C25 163.56(4) . . ?
O1 Zr1 C3 86.13(4) . . ?
O1 Zr1 C24 29.39(4) . . ?
O1 Zr1 C5 83.31(4) . . ?
N3 Zr1 O2 59.43(4) . . ?
N3 Zr1 O1 134.84(4) . . ?
N3 Zr1 C4 139.31(4) . . ?
N3 Zr1 C25 30.33(4) . . ?
N3 Zr1 C3 137.97(4) . . ?
N3 Zr1 C24 107.38(4) . . ?
N3 Zr1 C5 108.87(4) . . ?
N2 Zr1 O2 136.51(4) . . ?
N2 Zr1 O1 59.14(4) . . ?
N2 Zr1 N3 77.20(4) . . ?
N2 Zr1 C4 125.15(4) . . ?
N2 Zr1 C25 107.49(4) . . ?
N2 Zr1 C3 144.80(4) . . ?
N2 Zr1 C24 30.25(4) . . ?
N2 Zr1 C5 116.70(4) . . ?
N1 Zr1 O2 93.72(4) . . ?
N1 Zr1 O1 93.25(4) . . ?
N1 Zr1 N3 108.71(4) . . ?
N1 Zr1 N2 103.68(4) . . ?
N1 Zr1 C4 98.73(4) . . ?
N1 Zr1 C25 99.69(4) . . ?
N1 Zr1 C3 70.31(4) . . ?
N1 Zr1 C24 95.67(4) . . ?
N1 Zr1 C5 129.42(4) . . ?
C4 Zr1 C25 117.13(4) . . ?
C4 Zr1 C3 31.66(4) . . ?
C4 Zr1 C24 98.89(4) . . ?
C25 Zr1 C24 137.70(4) . . ?
C3 Zr1 C25 107.70(4) . . ?
C3 Zr1 C24 114.57(4) . . ?
C5 Zr1 C4 32.97(4) . . ?
C5 Zr1 C25 96.03(4) . . ?
C5 Zr1 C3 59.12(4) . . ?
C5 Zr1 C24 104.03(4) . . ?
C25 O2 Zr1 94.00(8) . . ?
C24 O1 Zr1 92.89(7) . . ?
C25 N3 Zr1 93.60(8) . . ?
C25 N3 C27 128.98(11) . . ?
C27 N3 Zr1 137.42(8) . . ?
C24 N2 Zr1 94.04(8) . . ?
C24 N2 C26 128.13(11) . . ?
C26 N2 Zr1 137.57(8) . . ?
C18 N1 Zr1 114.45(8) . . ?
C18 N1 C1 114.72(11) . . ?
C1 N1 Zr1 125.92(8) . . ?
C25 N5 C37 123.11(11) . . ?
C25 N5 C40 119.17(11) . . ?
C37 N5 C40 117.24(10) . . ?
C24 N4 C34 121.67(11) . . ?
C24 N4 C31 120.61(11) . . ?
C31 N4 C34 116.98(11) . . ?
C13 C12 C1 119.95(13) . . ?
C13 C12 C17 118.88(14) . . ?
C17 C12 C1 121.06(13) . . ?
Zr1 C4 H4 117.3 . . ?
C3 C4 Zr1 74.39(8) . . ?
C3 C4 H4 117.3 . . ?
C3 C4 C5 124.52(13) . . ?
C5 C4 Zr1 72.74(8) . . ?
C5 C4 H4 117.3 . . ?
O2 C25 Zr1 56.60(6) . . ?
O2 C25 N3 111.90(11) . . ?
O2 C25 N5 118.55(12) . . ?
N3 C25 Zr1 56.07(7) . . ?
N3 C25 N5 129.55(12) . . ?
N5 C25 Zr1 170.27(10) . . ?
C23 C18 N1 123.85(12) . . ?
C19 C18 N1 119.33(12) . . ?
C19 C18 C23 116.78(13) . . ?
Zr1 C3 H3 86.8(10) . . ?
C4 C3 Zr1 73.95(8) . . ?
C4 C3 C2 124.40(13) . . ?
C4 C3 H3 120.6(10) . . ?
C2 C3 Zr1 106.21(8) . . ?
C2 C3 H3 114.8(10) . . ?
N3 C27 H27A 109.3 . . ?
N3 C27 H27B 109.3 . . ?
N3 C27 C28 111.80(11) . . ?
H27A C27 H27B 107.9 . . ?
C28 C27 H27A 109.3 . . ?
C28 C27 H27B 109.3 . . ?
O1 C24 Zr1 57.72(6) . . ?
O1 C24 N2 112.12(11) . . ?
O1 C24 N4 119.61(12) . . ?
N2 C24 Zr1 55.70(7) . . ?
N2 C24 N4 128.23(12) . . ?
N4 C24 Zr1 167.27(10) . . ?
N1 C1 C12 112.69(11) . . ?
N1 C1 H1 108.3 . . ?
N1 C1 C2 109.11(11) . . ?
C12 C1 H1 108.3 . . ?
C12 C1 C2 110.05(11) . . ?
C2 C1 H1 108.3 . . ?
N4 C34 H34 107.4 . . ?
N4 C34 C36 111.64(12) . . ?
N4 C34 C35 111.03(12) . . ?
C36 C34 H34 107.4 . . ?
C36 C34 C35 111.70(13) . . ?
C35 C34 H34 107.4 . . ?
N4 C31 H31 105.9 . . ?
N4 C31 C33 110.73(12) . . ?
N4 C31 C32 115.11(12) . . ?
C33 C31 H31 105.9 . . ?
C33 C31 C32 112.46(13) . . ?
C32 C31 H31 105.9 . . ?
C11 C10 H10 119.9 . . ?
C11 C10 C9 120.28(14) . . ?
C9 C10 H10 119.9 . . ?
N2 C26 H26A 109.2 . . ?
N2 C26 H26B 109.2 . . ?
N2 C26 C28 111.92(11) . . ?
H26A C26 H26B 107.9 . . ?
C28 C26 H26A 109.2 . . ?
C28 C26 H26B 109.2 . . ?
C12 C13 H13 119.8 . . ?
C12 C13 C14 120.32(16) . . ?
C14 C13 H13 119.8 . . ?
C18 C23 H23 119.5 . . ?
C22 C23 C18 120.98(14) . . ?
C22 C23 H23 119.5 . . ?
Zr1 C5 H5 93.3(10) . . ?
C4 C5 Zr1 74.29(8) . . ?
C4 C5 C6 124.16(12) . . ?
C4 C5 H5 116.9(10) . . ?
C6 C5 Zr1 121.39(9) . . ?
C6 C5 H5 115.1(10) . . ?
C10 C11 H11 119.1 . . ?
C10 C11 C6 121.72(14) . . ?
C6 C11 H11 119.1 . . ?
C12 C17 H17 119.6 . . ?
C16 C17 C12 120.83(16) . . ?
C16 C17 H17 119.6 . . ?
C10 C9 H9 120.5 . . ?
C8 C9 C10 119.05(14) . . ?
C8 C9 H9 120.5 . . ?
N5 C37 H37 107.3 . . ?
N5 C37 C39 110.98(11) . . ?
N5 C37 C38 111.64(12) . . ?
C39 C37 H37 107.3 . . ?
C38 C37 H37 107.3 . . ?
C38 C37 C39 112.07(12) . . ?
C18 C19 H19 119.2 . . ?
C20 C19 C18 121.59(13) . . ?
C20 C19 H19 119.2 . . ?
N5 C40 H40 106.2 . . ?
N5 C40 C42 114.53(12) . . ?
N5 C40 C41 111.01(12) . . ?
C42 C40 H40 106.2 . . ?
C41 C40 H40 106.2 . . ?
C41 C40 C42 112.13(13) . . ?
C26 C28 C27 110.91(11) . . ?
C30 C28 C27 111.20(11) . . ?
C30 C28 C26 111.11(11) . . ?
C30 C28 C29 109.36(12) . . ?
C29 C28 C27 107.55(11) . . ?
C29 C28 C26 106.51(11) . . ?
C37 C39 H39A 109.5 . . ?
C37 C39 H39B 109.5 . . ?
C37 C39 H39C 109.5 . . ?
H39A C39 H39B 109.5 . . ?
H39A C39 H39C 109.5 . . ?
H39B C39 H39C 109.5 . . ?
C34 C36 H36A 109.5 . . ?
C34 C36 H36B 109.5 . . ?
C34 C36 H36C 109.5 . . ?
H36A C36 H36B 109.5 . . ?
H36A C36 H36C 109.5 . . ?
H36B C36 H36C 109.5 . . ?
C19 C20 H20 119.6 . . ?
C21 C20 C19 120.77(14) . . ?
C21 C20 H20 119.6 . . ?
C11 C6 C5 119.56(13) . . ?
C7 C6 C5 123.48(12) . . ?
C7 C6 C11 116.95(13) . . ?
C3 C2 C1 107.86(11) . . ?
C3 C2 H2A 110.1 . . ?
C3 C2 H2B 110.1 . . ?
C1 C2 H2A 110.1 . . ?
C1 C2 H2B 110.1 . . ?
H2A C2 H2B 108.4 . . ?
C40 C42 H42A 109.5 . . ?
C40 C42 H42B 109.5 . . ?
C40 C42 H42C 109.5 . . ?
H42A C42 H42B 109.5 . . ?
H42A C42 H42C 109.5 . . ?
H42B C42 H42C 109.5 . . ?
C37 C38 H38A 109.5 . . ?
C37 C38 H38B 109.5 . . ?
C37 C38 H38C 109.5 . . ?
H38A C38 H38B 109.5 . . ?
H38A C38 H38C 109.5 . . ?
H38B C38 H38C 109.5 . . ?
C31 C33 H33A 109.5 . . ?
C31 C33 H33B 109.5 . . ?
C31 C33 H33C 109.5 . . ?
H33A C33 H33B 109.5 . . ?
H33A C33 H33C 109.5 . . ?
H33B C33 H33C 109.5 . . ?
C6 C7 H7 119.4 . . ?
C8 C7 C6 121.16(13) . . ?
C8 C7 H7 119.4 . . ?
C31 C32 H32A 109.5 . . ?
C31 C32 H32B 109.5 . . ?
C31 C32 H32C 109.5 . . ?
H32A C32 H32B 109.5 . . ?
H32A C32 H32C 109.5 . . ?
H32B C32 H32C 109.5 . . ?
C9 C8 C7 120.83(14) . . ?
C9 C8 H8 119.6 . . ?
C7 C8 H8 119.6 . . ?
C28 C30 H30A 109.5 . . ?
C28 C30 H30B 109.5 . . ?
C28 C30 H30C 109.5 . . ?
H30A C30 H30B 109.5 . . ?
H30A C30 H30C 109.5 . . ?
H30B C30 H30C 109.5 . . ?
C28 C29 H29A 109.5 . . ?
C28 C29 H29B 109.5 . . ?
C28 C29 H29C 109.5 . . ?
H29A C29 H29B 109.5 . . ?
H29A C29 H29C 109.5 . . ?
H29B C29 H29C 109.5 . . ?
C20 C21 H21 120.8 . . ?
C20 C21 C22 118.41(14) . . ?
C22 C21 H21 120.8 . . ?
C40 C41 H41A 109.5 . . ?
C40 C41 H41B 109.5 . . ?
C40 C41 H41C 109.5 . . ?
H41A C41 H41B 109.5 . . ?
H41A C41 H41C 109.5 . . ?
H41B C41 H41C 109.5 . . ?
C23 C22 H22 119.3 . . ?
C21 C22 C23 121.40(14) . . ?
C21 C22 H22 119.3 . . ?
C13 C14 H14 119.9 . . ?
C15 C14 C13 120.14(17) . . ?
C15 C14 H14 119.9 . . ?
C34 C35 H35A 109.5 . . ?
C34 C35 H35B 109.5 . . ?
C34 C35 H35C 109.5 . . ?
H35A C35 H35B 109.5 . . ?
H35A C35 H35C 109.5 . . ?
H35B C35 H35C 109.5 . . ?
C17 C16 H16 120.1 . . ?
C15 C16 C17 119.82(17) . . ?
C15 C16 H16 120.1 . . ?
C14 C15 H15 120.0 . . ?
C16 C15 C14 120.00(16) . . ?
C16 C15 H15 120.0 . . ?

loop_
_geom_torsion_atom_site_label_1
_geom_torsion_atom_site_label_2
_geom_torsion_atom_site_label_3
_geom_torsion_atom_site_label_4
_geom_torsion
_geom_torsion_site_symmetry_1
_geom_torsion_site_symmetry_2
_geom_torsion_site_symmetry_3
_geom_torsion_site_symmetry_4
_geom_torsion_publ_flag
Zr1 O2 C25 N3 9.74(11) . . . . ?
Zr1 O2 C25 N5 -170.16(11) . . . . ?
Zr1 O1 C24 N2 -12.55(11) . . . . ?
Zr1 O1 C24 N4 165.48(11) . . . . ?
Zr1 N3 C25 O2 -9.81(11) . . . . ?
Zr1 N3 C25 N5 170.09(13) . . . . ?
Zr1 N3 C27 C28 28.26(19) . . . . ?
Zr1 N2 C24 O1 12.85(11) . . . . ?
Zr1 N2 C24 N4 -164.97(13) . . . . ?
Zr1 N2 C26 C28 -29.27(19) . . . . ?
Zr1 N1 C18 C23 126.69(12) . . . . ?
Zr1 N1 C18 C19 -51.02(15) . . . . ?
Zr1 N1 C1 C12 138.31(10) . . . . ?
Zr1 N1 C1 C2 15.76(15) . . . . ?
Zr1 C4 C3 C2 -98.91(12) . . . . ?
Zr1 C4 C5 C6 117.59(13) . . . . ?
Zr1 C3 C2 C1 47.94(12) . . . . ?
Zr1 C5 C6 C11 -100.07(13) . . . . ?
Zr1 C5 C6 C7 78.58(15) . . . . ?
N3 C27 C28 C26 -62.73(15) . . . . ?
N3 C27 C28 C30 61.46(15) . . . . ?
N3 C27 C28 C29 -178.83(11) . . . . ?
N2 C26 C28 C27 63.27(15) . . . . ?
N2 C26 C28 C30 -60.96(15) . . . . ?
N2 C26 C28 C29 -179.98(11) . . . . ?
N1 C18 C23 C22 -175.82(13) . . . . ?
N1 C18 C19 C20 174.71(13) . . . . ?
N1 C1 C2 C3 -43.20(14) . . . . ?
C12 C1 C2 C3 -167.33(11) . . . . ?
C12 C13 C14 C15 0.4(2) . . . . ?
C12 C17 C16 C15 0.7(2) . . . . ?
C4 C3 C2 C1 129.32(14) . . . . ?
C4 C5 C6 C11 168.16(13) . . . . ?
C4 C5 C6 C7 -13.2(2) . . . . ?
C25 N3 C27 C28 -152.28(13) . . . . ?
C25 N5 C37 C39 -112.50(14) . . . . ?
C25 N5 C37 C38 121.70(14) . . . . ?
C25 N5 C40 C42 65.93(17) . . . . ?
C25 N5 C40 C41 -62.30(17) . . . . ?
C18 N1 C1 C12 -68.03(15) . . . . ?
C18 N1 C1 C2 169.42(11) . . . . ?
C18 C23 C22 C21 0.0(2) . . . . ?
C18 C19 C20 C21 2.4(2) . . . . ?
C3 C4 C5 Zr1 56.24(12) . . . . ?
C3 C4 C5 C6 173.82(13) . . . . ?
C27 N3 C25 Zr1 -179.64(16) . . . . ?
C27 N3 C25 O2 170.56(13) . . . . ?
C27 N3 C25 N5 -9.6(2) . . . . ?
C24 N2 C26 C28 143.27(13) . . . . ?
C24 N4 C34 C36 -121.99(14) . . . . ?
C24 N4 C34 C35 112.65(14) . . . . ?
C24 N4 C31 C33 63.10(17) . . . . ?
C24 N4 C31 C32 -65.84(17) . . . . ?
C1 N1 C18 C23 -30.06(18) . . . . ?
C1 N1 C18 C19 152.23(12) . . . . ?
C1 C12 C13 C14 -175.38(14) . . . . ?
C1 C12 C17 C16 174.75(14) . . . . ?
C34 N4 C24 Zr1 -77.8(5) . . . . ?
C34 N4 C24 O1 -152.01(12) . . . . ?
C34 N4 C24 N2 25.7(2) . . . . ?
C34 N4 C31 C33 -126.59(13) . . . . ?
C34 N4 C31 C32 104.47(15) . . . . ?
C31 N4 C24 Zr1 92.1(4) . . . . ?
C31 N4 C24 O1 17.84(19) . . . . ?
C31 N4 C24 N2 -164.48(13) . . . . ?
C31 N4 C34 C36 67.81(15) . . . . ?
C31 N4 C34 C35 -57.55(16) . . . . ?
C10 C11 C6 C5 177.74(13) . . . . ?
C10 C11 C6 C7 -1.0(2) . . . . ?
C10 C9 C8 C7 -0.2(2) . . . . ?
C26 N2 C24 Zr1 -174.96(16) . . . . ?
C26 N2 C24 O1 -162.11(13) . . . . ?
C26 N2 C24 N4 20.1(2) . . . . ?
C13 C12 C1 N1 -45.00(18) . . . . ?
C13 C12 C1 C2 77.03(16) . . . . ?
C13 C12 C17 C16 -1.4(2) . . . . ?
C13 C14 C15 C16 -1.1(3) . . . . ?
C23 C18 C19 C20 -3.2(2) . . . . ?
C5 C4 C3 Zr1 -55.52(12) . . . . ?
C5 C4 C3 C2 -154.43(13) . . . . ?
C5 C6 C7 C8 -177.31(13) . . . . ?
C11 C10 C9 C8 0.5(2) . . . . ?
C11 C6 C7 C8 1.4(2) . . . . ?
C17 C12 C1 N1 138.88(14) . . . . ?
C17 C12 C1 C2 -99.09(16) . . . . ?
C17 C12 C13 C14 0.8(2) . . . . ?
C17 C16 C15 C14 0.5(3) . . . . ?
C9 C10 C11 C6 0.1(2) . . . . ?
C37 N5 C25 O2 154.02(12) . . . . ?
C37 N5 C25 N3 -25.9(2) . . . . ?
C37 N5 C40 C42 -106.40(14) . . . . ?
C37 N5 C40 C41 125.36(13) . . . . ?
C19 C18 C23 C22 1.9(2) . . . . ?
C19 C20 C21 C22 -0.3(2) . . . . ?
C40 N5 C25 O2 -17.85(19) . . . . ?
C40 N5 C25 N3 162.27(14) . . . . ?
C40 N5 C37 C39 59.50(16) . . . . ?
C40 N5 C37 C38 -66.30(16) . . . . ?
C20 C21 C22 C23 -0.9(2) . . . . ?
C6 C7 C8 C9 -0.8(2) . . . . ?

_shelx_res_file                  
;
TITL ls926_a.res in P-1
    ls926.res
    created by SHELXL-2018/3 at 10:23:34 on 13-Jul-2021
REM Old TITL ls926 in P-1
REM SHELXT solution in P-1: R1 0.074, Rweak 0.007, Alpha 0.018
REM <I/s> 0.000 for 0 systematic absences, Orientation as input
REM Formula found by SHELXT: C42 N5 O2 Zr
CELL 0.71073 10.6003 13.7655 15.6971 79.49 72.182 67.933
ZERR 2 0.0006 0.0007 0.0008 0.002 0.002 0.002
LATT 1
SFAC C H N O Zr
UNIT 84 118 10 4 2

L.S. 99
PLAN  20
SIZE 0.08 0.114 0.118
TEMP -173.15
CONF
BOND
list 4
fmap 2 53
MORE -1
BOND $H
ACTA
REM <olex2.extras>
REM <HklSrc "%.\\ls926.hkl">
REM </olex2.extras>

WGHT    0.030300    0.767100
FVAR       0.49459
ZR1   5    0.432444    0.791384    0.716910    11.00000    0.00704    0.00798 =
         0.00937    0.00018   -0.00125   -0.00211
O2    4    0.273037    0.950704    0.733980    11.00000    0.00920    0.00952 =
         0.01738    0.00062   -0.00138   -0.00305
O1    4    0.640585    0.661121    0.702319    11.00000    0.00884    0.00981 =
         0.01521    0.00024   -0.00189   -0.00291
N3    3    0.218258    0.813404    0.802896    11.00000    0.00940    0.00850 =
         0.01306    0.00071   -0.00060   -0.00148
N2    3    0.444697    0.631322    0.772709    11.00000    0.00897    0.00915 =
         0.01182    0.00029   -0.00111   -0.00225
N1    3    0.431747    0.791833    0.581528    11.00000    0.01168    0.01229 =
         0.01058    0.00086   -0.00302   -0.00619
N5    3    0.037565    0.985800    0.797254    11.00000    0.00840    0.00831 =
         0.01663   -0.00187   -0.00236   -0.00130
N4    3    0.661049    0.487208    0.723654    11.00000    0.00743    0.00968 =
         0.01511   -0.00230   -0.00170   -0.00136
C12   1    0.578668    0.768029    0.423494    11.00000    0.01316    0.01937 =
         0.01412   -0.00503   -0.00183   -0.00826
C4    1    0.625238    0.866563    0.689178    11.00000    0.01082    0.01198 =
         0.01354   -0.00167   -0.00096   -0.00682
AFIX  13
H4    2    0.724320    0.816094    0.678042    11.00000   -1.20000
AFIX   0
C25   1    0.171032    0.916542    0.779829    11.00000    0.01017    0.01055 =
         0.00955   -0.00150   -0.00271   -0.00234
C18   1    0.305845    0.787708    0.571036    11.00000    0.01157    0.01252 =
         0.01127   -0.00400   -0.00234   -0.00337
C3    1    0.569043    0.903327    0.616670    11.00000    0.01270    0.01175 =
         0.01164   -0.00049   -0.00169   -0.00677
C27   1    0.142331    0.748490    0.863976    11.00000    0.00973    0.01141 =
         0.01306    0.00079   -0.00041   -0.00283
AFIX  23
H27A  2    0.095487    0.724145    0.830667    11.00000   -1.20000
H27B  2    0.068272    0.791314    0.911784    11.00000   -1.20000
AFIX   0
C24   1    0.582376    0.589693    0.734304    11.00000    0.01009    0.01032 =
         0.00954    0.00018   -0.00376   -0.00202
C1    1    0.515015    0.837287    0.501616    11.00000    0.01382    0.01162 =
         0.01016   -0.00102   -0.00298   -0.00472
AFIX  13
H1    2    0.451048    0.906684    0.482086    11.00000   -1.20000
AFIX   0
C34   1    0.597826    0.409120    0.719723    11.00000    0.01183    0.01172 =
         0.01764   -0.00347   -0.00221   -0.00322
AFIX  13
H34   2    0.493665    0.446046    0.731160    11.00000   -1.20000
AFIX   0
C31   1    0.817012    0.452341    0.700555    11.00000    0.00723    0.01309 =
         0.01997   -0.00261   -0.00262    0.00063
AFIX  13
H31   2    0.850846    0.374210    0.699097    11.00000   -1.20000
AFIX   0
C10   1    0.573602    0.820593    1.018903    11.00000    0.02416    0.02656 =
         0.01124   -0.00192   -0.00148   -0.01037
AFIX  43
H10   2    0.518196    0.844931    1.076102    11.00000   -1.20000
AFIX   0
C26   1    0.352448    0.579596    0.835337    11.00000    0.01057    0.01016 =
         0.01307    0.00128   -0.00121   -0.00312
AFIX  23
H26A  2    0.409784    0.515967    0.865150    11.00000   -1.20000
H26B  2    0.304021    0.557030    0.801881    11.00000   -1.20000
AFIX   0
C13   1    0.644353    0.660552    0.438096    11.00000    0.01813    0.02099 =
         0.02714   -0.00699   -0.00721   -0.00250
AFIX  43
H13   2    0.643291    0.629816    0.497524    11.00000   -1.20000
AFIX   0
C23   1    0.226429    0.860198    0.514845    11.00000    0.01722    0.01549 =
         0.01561    0.00002   -0.00679   -0.00518
AFIX  43
H23   2    0.260503    0.912876    0.478405    11.00000   -1.20000
AFIX   0
C5    1    0.546217    0.880321    0.780003    11.00000    0.01088    0.01092 =
         0.01272   -0.00162   -0.00237   -0.00286
C11   1    0.525477    0.866077    0.943291    11.00000    0.01373    0.01962 =
         0.01302   -0.00286   -0.00054   -0.00647
AFIX  43
H11   2    0.437115    0.921460    0.949656    11.00000   -1.20000
AFIX   0
C17   1    0.579948    0.811175    0.336040    11.00000    0.02906    0.02714 =
         0.01422   -0.00311   -0.00293   -0.01903
AFIX  43
H17   2    0.533493    0.884404    0.325389    11.00000   -1.20000
AFIX   0
C9    1    0.702602    0.739510    1.011407    11.00000    0.02776    0.02779 =
         0.01443    0.00250   -0.01003   -0.01050
AFIX  43
H9    2    0.735516    0.707779    1.063180    11.00000   -1.20000
AFIX   0
C37   1   -0.087760    0.954687    0.813682    11.00000    0.00910    0.01216 =
         0.01683   -0.00042   -0.00236   -0.00320
AFIX  13
H37   2   -0.053781    0.876341    0.814054    11.00000   -1.20000
AFIX   0
C19   1    0.251994    0.709630    0.621184    11.00000    0.01596    0.01558 =
         0.01651    0.00117   -0.00612   -0.00661
AFIX  43
H19   2    0.304976    0.657220    0.657510    11.00000   -1.20000
AFIX   0
C40   1    0.014350    1.100258    0.788285    11.00000    0.01083    0.00880 =
         0.02385   -0.00237   -0.00353   -0.00056
AFIX  13
H40   2   -0.090066    1.136561    0.806941    11.00000   -1.20000
AFIX   0
C28   1    0.241449    0.652301    0.907134    11.00000    0.01052    0.01180 =
         0.01144    0.00086   -0.00037   -0.00282
C39   1   -0.160181    0.999622    0.737739    11.00000    0.01790    0.01910 =
         0.02335   -0.00063   -0.00907   -0.00723
AFIX 137
H39A  2   -0.194878    1.076587    0.735416    11.00000   -1.50000
H39B  2   -0.239571    0.974880    0.748439    11.00000   -1.50000
H39C  2   -0.092618    0.976263    0.680575    11.00000   -1.50000
AFIX   0
C36   1    0.622598    0.319462    0.792645    11.00000    0.01988    0.01170 =
         0.03271    0.00279   -0.00685   -0.00434
AFIX 137
H36A  2    0.724158    0.283848    0.785217    11.00000   -1.50000
H36B  2    0.580220    0.269181    0.787799    11.00000   -1.50000
H36C  2    0.579330    0.347765    0.851761    11.00000   -1.50000
AFIX   0
C20   1    0.123088    0.707292    0.618882    11.00000    0.01732    0.02120 =
         0.02274   -0.00390   -0.00295   -0.01044
AFIX  43
H20   2    0.087813    0.655168    0.655293    11.00000   -1.20000
AFIX   0
C6    1    0.604165    0.832331    0.857236    11.00000    0.01262    0.01371 =
         0.01192   -0.00058   -0.00237   -0.00699
C2    1    0.632113    0.856248    0.527598    11.00000    0.01417    0.01558 =
         0.01026   -0.00115   -0.00118   -0.00754
AFIX  23
H2A   2    0.710029    0.789034    0.531932    11.00000   -1.20000
H2B   2    0.670298    0.904758    0.481554    11.00000   -1.20000
AFIX   0
C42   1    0.064614    1.144675    0.692359    11.00000    0.02031    0.01499 =
         0.02837    0.00595   -0.00876   -0.00519
AFIX 137
H42A  2    0.167891    1.117934    0.673353    11.00000   -1.50000
H42B  2    0.030899    1.221603    0.690327    11.00000   -1.50000
H42C  2    0.027234    1.122927    0.651982    11.00000   -1.50000
AFIX   0
C38   1   -0.189119    0.984252    0.905105    11.00000    0.01316    0.02474 =
         0.01904   -0.00347    0.00012   -0.00672
AFIX 137
H38A  2   -0.139203    0.952410    0.952002    11.00000   -1.50000
H38B  2   -0.267479    0.958470    0.915411    11.00000   -1.50000
H38C  2   -0.225884    1.060896    0.906720    11.00000   -1.50000
AFIX   0
C33   1    0.866340    0.472518    0.774967    11.00000    0.01427    0.02644 =
         0.02808   -0.00520   -0.01022   -0.00135
AFIX 137
H33A  2    0.836741    0.548439    0.779026    11.00000   -1.50000
H33B  2    0.969367    0.442007    0.761587    11.00000   -1.50000
H33C  2    0.824674    0.440100    0.832204    11.00000   -1.50000
AFIX   0
C7    1    0.735127    0.751378    0.851193    11.00000    0.01518    0.01852 =
         0.01234   -0.00269   -0.00273   -0.00506
AFIX  43
H7    2    0.792190    0.727551    0.794122    11.00000   -1.20000
AFIX   0
C32   1    0.886226    0.493842    0.607962    11.00000    0.01287    0.02512 =
         0.02400   -0.00253    0.00173   -0.00339
AFIX 137
H32A  2    0.847261    0.482765    0.562873    11.00000   -1.50000
H32B  2    0.988210    0.456231    0.593452    11.00000   -1.50000
H32C  2    0.867581    0.569138    0.608198    11.00000   -1.50000
AFIX   0
C8    1    0.782645    0.705567    0.927187    11.00000    0.01751    0.02076 =
         0.02079    0.00009   -0.00873   -0.00460
AFIX  43
H8    2    0.871037    0.650307    0.921459    11.00000   -1.20000
AFIX   0
C30   1    0.311428    0.686043    0.962886    11.00000    0.01926    0.01937 =
         0.01404   -0.00233   -0.00338   -0.00488
AFIX 137
H30A  2    0.369508    0.726131    0.923816    11.00000   -1.50000
H30B  2    0.371011    0.623575    0.991214    11.00000   -1.50000
H30C  2    0.238633    0.730058    1.009371    11.00000   -1.50000
AFIX   0
C29   1    0.151838    0.588354    0.968365    11.00000    0.01487    0.01603 =
         0.01603    0.00392    0.00000   -0.00397
AFIX 137
H29A  2    0.075720    0.632983    1.013137    11.00000   -1.50000
H29B  2    0.211309    0.528144    0.998834    11.00000   -1.50000
H29C  2    0.111344    0.563156    0.932169    11.00000   -1.50000
AFIX   0
C21   1    0.045409    0.780165    0.564050    11.00000    0.01168    0.02589 =
         0.02343   -0.00948   -0.00447   -0.00472
AFIX  43
H21   2   -0.042427    0.778359    0.562210    11.00000   -1.20000
AFIX   0
C41   1    0.073856    1.127611    0.854106    11.00000    0.02230    0.02110 =
         0.02899   -0.01199   -0.00324   -0.00678
AFIX 137
H41A  2    0.033047    1.102895    0.915206    11.00000   -1.50000
H41B  2    0.050192    1.203987    0.850569    11.00000   -1.50000
H41C  2    0.176562    1.093528    0.838833    11.00000   -1.50000
AFIX   0
C22   1    0.099071    0.855799    0.511927    11.00000    0.01761    0.02114 =
         0.02070   -0.00443   -0.01012   -0.00111
AFIX  43
H22   2    0.047588    0.905614    0.473438    11.00000   -1.20000
AFIX   0
C14   1    0.711841    0.597521    0.366024    11.00000    0.01896    0.02674 =
         0.04662   -0.02043   -0.00685   -0.00081
AFIX  43
H14   2    0.756064    0.523930    0.376477    11.00000   -1.20000
AFIX   0
C35   1    0.650947    0.368358    0.626227    11.00000    0.02187    0.02797 =
         0.02770   -0.01498    0.00051   -0.00965
AFIX 137
H35A  2    0.632414    0.427843    0.581264    11.00000   -1.50000
H35B  2    0.601868    0.321512    0.623874    11.00000   -1.50000
H35C  2    0.752568    0.329621    0.613686    11.00000   -1.50000
AFIX   0
C16   1    0.648382    0.748457    0.263994    11.00000    0.03288    0.04664 =
         0.01619   -0.01100    0.00208   -0.02790
AFIX  43
H16   2    0.649510    0.778924    0.204490    11.00000   -1.20000
AFIX   0
C15   1    0.714601    0.641912    0.279171    11.00000    0.01889    0.05240 =
         0.03261   -0.02852    0.00485   -0.01642
AFIX  43
H15   2    0.762108    0.598969    0.230051    11.00000   -1.20000
AFIX   0
H3    2    0.479558    0.959830    0.621709    11.00000    0.01929
H5    2    0.464103    0.941821    0.791255    11.00000    0.01159
HKLF 4


REM  ls926_a.res in P-1
REM wR2 = 0.0736, GooF = S = 1.012, Restrained GooF = 1.012 for all data
REM R1 = 0.0324 for 10307 Fo > 4sig(Fo) and 0.0449 for all 12351 data
REM 469 parameters refined using 0 restraints

END

WGHT      0.0303      0.7669

REM Highest difference peak  0.472,  deepest hole -0.355,  1-sigma level  0.067
Q1    1   0.6995  0.7010  0.2828  11.00000  0.05    0.47
Q2    1   0.1804  0.7177  0.6206  11.00000  0.05    0.46
Q3    1   0.5433  0.7991  0.4646  11.00000  0.05    0.45
Q4    1   0.5646  0.8458  0.9027  11.00000  0.05    0.45
Q5    1   0.1571  0.8590  0.5209  11.00000  0.05    0.44
Q6    1   0.5948  0.7185  0.4352  11.00000  0.05    0.40
Q7    1   0.2613  0.6775  0.9379  11.00000  0.05    0.40
Q8    1   0.4710  0.8131  0.5396  11.00000  0.05    0.40
Q9    1   0.1792  0.8627  0.7949  11.00000  0.05    0.40
Q10   1   0.2929  0.6195  0.8725  11.00000  0.05    0.39
Q11   1   0.4157  0.6037  0.8032  11.00000  0.05    0.39
Q12   1  -0.1208  0.9794  0.7756  11.00000  0.05    0.39
Q13   1   0.7307  0.7217  0.8940  11.00000  0.05    0.38
Q14   1   0.0988  0.9528  0.7884  11.00000  0.05    0.38
Q15   1   0.6324  0.4447  0.7209  11.00000  0.05    0.38
Q16   1   0.7185  0.6400  0.2589  11.00000  0.05    0.37
Q17   1   0.6116  0.7772  0.2979  11.00000  0.05    0.37
Q18   1   0.0956  0.7360  0.5782  11.00000  0.05    0.37
Q19   1   0.7463  0.5963  0.3096  11.00000  0.05    0.37
Q20   1   0.5996  0.8838  0.5694  11.00000  0.05    0.37
;
_shelx_res_checksum              51413
_shelx_hkl_file                  
;
  -1   0   0 4233.48   74.49
  -1   0   0 4083.89   73.09
  -1   0   0 4121.59   74.39
  -1   0   0 3990.00   76.99
  -1   0   0 4246.48   76.19
  -1   0   0 4070.09   77.19
   1   0   0 4247.48   74.99
   1   0   0 4127.29   72.99
   1   0   0 4083.99   74.49
   1   0   0 4301.87   74.49
   1   0   0 4218.58   75.99
  -2   0   0   15.00    3.10
  -2   0   0   11.20    3.50
  -2   0   0   14.10    3.70
  -2   0   0   11.70    3.70
  -2   0   0   12.50    3.60
  -2   0   0   17.30    3.70
   2   0   0   13.70    3.70
   2   0   0   12.80    2.80
   2   0   0   18.00    3.10
   2   0   0   12.80    3.90
   2   0   0   15.50    3.30
   2   0   0   11.70    3.70
  -3   0   0    1.90    4.10
  -3   0   0    8.40    4.20
  -3   0   0    5.60    4.00
  -3   0   0    1.40    3.30
  -3   0   0   11.60    4.00
  -3   0   0   12.40    4.10
   3   0   0    1.80    3.80
   3   0   0    6.00    3.40
   3   0   0    6.50    4.30
   3   0   0   10.60    3.10
   3   0   0    4.70    4.10
   3   0   0    5.30    4.70
  -4   0   0  566.44   17.60
  -4   0   0  536.65   17.30
   4   0   0  534.85   16.70
   4   0   0  529.65   17.40
   4   0   0  510.95   13.90
   4   0   0  516.05   17.10
  -5   0   0  396.66   16.10
  -5   0   0  406.56   16.30
   5   0   0  379.76   16.20
   5   0   0  373.76   15.80
   5   0   0  404.56   12.60
   5   0   0  389.66   16.10
  -6   0   0  689.33   23.70
  -6   0   0  719.93   24.00
   6   0   0  721.83   23.70
   6   0   0  744.63   19.30
   6   0   0  714.13   24.40
   6   0   0  729.33   23.80
  -7   0   0  501.35   21.50
  -7   0   0  514.15   21.70
   7   0   0  540.35   16.80
   7   0   0  542.25   22.20
   7   0   0  503.85   21.70
   7   0   0  562.74   21.70
  -8   0   0  320.77   18.80
  -8   0   0  301.27   18.50
   8   0   0  320.97   19.30
   8   0   0  316.37   18.20
   8   0   0  321.27   19.00
   8   0   0  297.27   13.10
  -9   0   0  143.49   16.00
  -9   0   0  148.19   15.90
   9   0   0  138.69   15.90
   9   0   0  155.18   16.20
   9   0   0  133.49   10.30
   9   0   0  122.39   16.00
 -10   0   0  182.08   18.60
 -10   0   0  171.88   18.40
  10   0   0  181.58   18.50
  10   0   0  193.88   19.40
  10   0   0  204.28   18.70
 -11   0   0    7.10    8.60
 -11   0   0    8.50    9.50
  11   0   0   19.40   10.40
  11   0   0    5.10    9.60
  11   0   0   14.60    9.80
 -12   0   0   19.60   11.80
 -12   0   0   40.10   13.60
  12   0   0   -7.10    9.60
  12   0   0   15.50   10.80
 -13   0   0  131.49   20.00
 -13   0   0  180.58   23.00
  13   0   0  142.49   22.50
  13   0   0  163.08   21.20
  13  -1   0   36.60   14.40
  13  -1   0   74.09   14.80
 -13   1   0   63.59   15.30
 -13   1   0   58.59   16.10
  12  -1   0   30.80   12.70
  12  -1   0   39.90   13.70
  12  -1   0   25.40   11.00
 -12   1   0   23.90   12.20
 -12   1   0   20.40   11.60
  11  -1   0  259.77   22.80
  11  -1   0  284.87   23.80
  11  -1   0  263.27   21.40
 -11   1   0  297.17   23.90
 -11   1   0  335.17   24.30
  10  -1   0  328.77   24.00
  10  -1   0  342.17   22.40
  10  -1   0  340.77   23.60
 -10   1   0  358.36   24.00
 -10   1   0  415.26   24.30
   9  -1   0   47.50   10.00
   9  -1   0   18.40    9.20
   9  -1   0   26.90    6.10
   9  -1   0   27.10   10.10
  -9   1   0   32.00    9.90
  -9   1   0   20.60    8.40
   8  -1   0  212.78   17.30
   8  -1   0  216.18   11.30
   8  -1   0  221.18   17.00
   8  -1   0  233.58   16.40
  -8   1   0  210.78   16.50
  -8   1   0  224.28   17.10
   7  -1   0    0.60    5.90
   7  -1   0    2.70    3.80
   7  -1   0    3.00    6.50
   7  -1   0    1.00    5.70
  -7   1   0  -10.20    5.50
  -7   1   0  -12.70    5.20
   6  -1   0    9.40    5.80
   6  -1   0   16.50    6.20
   6  -1   0   11.10    6.70
   6  -1   0   13.70    4.00
  -6   1   0    7.00    6.30
  -6   1   0    8.50    4.90
  -6   1   0    9.80    5.70
   5  -1   0   71.09    9.20
   5  -1   0   74.39    9.60
   5  -1   0   75.29    6.30
   5  -1   0   71.79   10.40
  -5   1   0   68.59    9.70
  -5   1   0   61.29    9.10
  -5   1   0   79.49    8.30
   4  -1   0 2649.24   54.59
   4  -1   0 2535.85   52.59
   4  -1   0 2571.04   53.89
  -4   1   0 2619.14   53.79
  -4   1   0 2513.15   53.59
  -4   1   0 2666.93   52.39
   3  -1   0  707.13   17.70
   3  -1   0  677.73   17.70
   3  -1   0  649.54   18.70
   3  -1   0  699.53   19.40
  -3   1   0  673.83   17.20
  -3   1   0  675.83   18.60
  -3   1   0  702.13   17.80
  -3   1   0  700.53   19.20
  -3   1   0  680.83   17.70
  -3   1   0  668.83   18.70
   2  -1   0  427.56   13.50
   2  -1   0  414.96   12.80
   2  -1   0  457.05   12.70
   2  -1   0  432.46   12.60
   2  -1   0  447.66   12.20
   2  -1   0  444.66   12.10
  -2   1   0  446.06   12.90
  -2   1   0  448.96   12.10
  -2   1   0  437.06   12.80
  -2   1   0  421.56   12.70
  -2   1   0  440.16   12.10
  -2   1   0  424.96   12.10
   1  -1   0   76.69    4.50
   1  -1   0   70.09    4.70
   1  -1   0   72.49    4.60
   1  -1   0   73.19    4.60
   1  -1   0   76.29    4.10
   1  -1   0   69.59    4.50
   1  -1   0   86.39    5.20
  -1   1   0   67.39    4.60
  -1   1   0   73.39    4.60
  -1   1   0   77.49    4.20
  -1   1   0   74.79    4.50
  -1   1   0   80.09    4.50
  -1   1   0   71.29    4.80
   0  -1   0  452.75    9.10
   0  -1   0  469.05   10.20
   0   1   0  462.85    9.30
  -1  -1   0  973.20   18.10
  -1  -1   0  948.11   18.70
  -1  -1   0  981.50   18.50
  -1  -1   0  939.61   18.30
  -1  -1   0  936.21   18.60
   1   1   0  949.80   18.30
   1   1   0  997.60   18.50
   1   1   0  930.71   18.60
   1   1   0 1000.30   18.80
   1   1   0  946.51   18.00
   1   1   0  953.20   18.70
  -2  -1   0 3197.98   57.69
  -2  -1   0 3084.09   58.09
  -2  -1   0 3137.59   56.99
  -2  -1   0 3188.38   58.09
  -2  -1   0 3170.58   58.29
   2   1   0 3164.58   58.29
   2   1   0 3201.88   57.09
   2   1   0 3078.39   57.59
   2   1   0 3185.68   58.19
   2   1   0 3217.38   58.49
   2   1   0 3158.88   57.99
  -3  -1   0   30.80    4.90
  -3  -1   0   45.50    6.70
  -3  -1   0   29.60    4.90
  -3  -1   0   43.60    6.50
  -3  -1   0   28.70    4.80
  -3  -1   0   31.70    5.00
   3   1   0   34.00    4.20
   3   1   0   30.30    4.90
   3   1   0   45.30    5.80
   3   1   0   41.20    5.30
   3   1   0   27.50    5.00
   3   1   0   43.10    4.90
  -4  -1   0   23.40    5.20
  -4  -1   0   22.50    5.40
   4   1   0   14.20    5.40
   4   1   0   19.70    3.80
   4   1   0   15.30    4.70
   4   1   0   25.10    5.70
   4   1   0   23.30    4.00
  -5  -1   0  530.85   18.40
  -5  -1   0  547.95   18.50
   5   1   0  507.45   18.10
   5   1   0  546.65   18.60
   5   1   0  564.34   18.90
   5   1   0  539.55   15.40
  -6  -1   0 1021.00   29.00
  -6  -1   0 1000.30   28.70
   6   1   0  976.00   28.50
   6   1   0  964.50   28.60
   6   1   0 1019.20   24.40
   6   1   0  972.30   28.40
  -7  -1   0   39.70    8.50
  -7  -1   0   23.60    7.30
   7   1   0   29.90    7.60
   7   1   0   38.60    8.50
   7   1   0   30.10    5.50
   7   1   0   39.60    8.40
  -8  -1   0   62.19   10.00
  -8  -1   0   65.19   10.20
   8   1   0   76.89   12.20
   8   1   0   71.19   11.00
   8   1   0   66.69    8.30
   8   1   0   64.19   10.40
  -9  -1   0  116.49   14.60
  -9  -1   0  122.39   15.20
   9   1   0  115.39   10.20
   9   1   0   83.19   12.50
   9   1   0  124.19   15.10
   9   1   0  107.59   14.50
 -10  -1   0  461.15   25.30
 -10  -1   0  465.95   25.30
  10   1   0  490.35   25.90
  10   1   0  484.25   18.40
  10   1   0  463.25   25.30
  10   1   0  472.25   24.80
 -11  -1   0  115.29   17.50
 -11  -1   0  104.49   15.20
  11   1   0  103.59   14.90
  11   1   0  131.49   17.60
 -12  -1   0   87.29   15.00
 -12  -1   0   84.39   15.90
  12   1   0   72.89   13.90
  12   1   0   71.29   15.20
 -13  -1   0    1.60   11.90
 -13  -1   0   44.40   13.50
  13   1   0   28.80   12.50
  13   1   0   16.50   12.80
  12  -2   0   47.30   14.30
  12  -2   0   57.59   14.40
  12  -2   0   75.19   14.20
 -12   2   0   63.09   15.70
 -12   2   0   93.19   17.30
  11  -2   0   90.99   16.80
  11  -2   0   71.89   13.30
  11  -2   0   89.69   15.60
 -11   2   0   71.39   14.30
 -11   2   0   55.09   13.20
  10  -2   0   12.30    9.70
  10  -2   0    8.20    9.60
  10  -2   0    3.40    8.30
 -10   2   0    9.60   10.10
 -10   2   0    0.40    8.60
   9  -2   0    6.20    5.30
   9  -2   0   14.30    8.90
   9  -2   0    6.90    8.20
   9  -2   0   23.80    9.10
  -9   2   0    7.90    8.60
  -9   2   0   10.80    8.40
   8  -2   0   82.19   12.50
   8  -2   0   86.39   13.50
   8  -2   0   96.19   13.40
   8  -2   0   88.89    8.60
  -8   2   0  117.89   14.80
  -8   2   0  107.29   14.50
   7  -2   0  195.78   15.40
   7  -2   0  191.68   16.10
   7  -2   0  186.18   14.30
   7  -2   0  193.98   10.30
  -7   2   0  173.28   15.00
  -7   2   0  189.78   12.90
  -7   2   0  192.68   15.40
   6  -2   0 1067.09   26.20
   6  -2   0 1147.49   33.10
   6  -2   0 1097.19   30.60
   6  -2   0 1124.19   33.60
  -6   2   0 1154.28   32.90
  -6   2   0 1126.79   30.70
  -6   2   0 1126.79   32.90
   5  -2   0  322.77   16.30
   5  -2   0  304.07   15.30
   5  -2   0  316.77   14.20
  -5   2   0  303.17   14.10
  -5   2   0  326.57   15.40
  -5   2   0  322.77   15.40
   4  -2   0    4.80    4.90
   4  -2   0   -3.90    4.00
   4  -2   0   -4.40    5.20
  -4   2   0    4.10    4.70
  -4   2   0    1.20    4.70
  -4   2   0    0.60    3.90
   3  -2   0  462.75   16.00
   3  -2   0  426.16   13.70
   3  -2   0  458.05   15.40
  -3   2   0  439.96   13.60
  -3   2   0  446.56   14.70
  -3   2   0  445.36   15.00
  -3   2   0  424.16   15.00
   2  -2   0  321.27   11.60
   2  -2   0  342.37   12.20
   2  -2   0  347.67   10.50
   2  -2   0  320.27   12.40
   2  -2   0  336.07   11.70
   2  -2   0  345.47   11.80
   2  -2   0  335.27   11.30
  -2   2   0  320.77   12.10
  -2   2   0  343.37   10.40
  -2   2   0  359.26   11.70
  -2   2   0  343.57   11.70
  -2   2   0  347.47   11.90
  -2   2   0  332.87   12.00
  -2   2   0  348.47   11.60
   1  -2   0 5263.17   94.29
   1  -2   0 5157.48   93.59
   1  -2   0 5310.57   92.89
   1  -2   0 5242.08   94.39
   1  -2   0 5305.37   94.49
   1  -2   0 5189.78   94.39
   1  -2   0 5242.98   93.89
  -1   2   0 5267.37   92.49
  -1   2   0 5317.47   94.39
  -1   2   0 5338.97   94.39
  -1   2   0 5226.38   94.39
  -1   2   0 5342.17   94.49
  -1   2   0 5275.47   94.29
  -1   2   0 5245.68   93.79
   0  -2   0 2948.10   52.99
   0  -2   0 2960.90   52.79
   0  -2   0 2868.41   52.39
   0  -2   0 2911.31   53.29
   0  -2   0 2904.51   53.09
   0   2   0 2963.00   52.79
   0   2   0 2910.11   52.99
   0   2   0 2913.91   52.09
   0   2   0 2901.11   52.99
   0   2   0 2885.21   53.09
   0   2   0 2907.81   52.39
  -1  -2   0 2572.44   47.80
  -1  -2   0 2642.34   46.40
  -1  -2   0 2615.74   47.50
  -1  -2   0 2627.84   47.80
  -1  -2   0 2571.34   47.20
  -1  -2   0 2672.93   47.00
   1   2   0 2555.54   47.80
   1   2   0 2622.64   47.80
   1   2   0 2619.64   47.30
   1   2   0 2596.64   46.40
   1   2   0 2615.84   47.50
   1   2   0 2546.35   46.90
   1   2   0 2627.04   47.90
  -2  -2   0   18.00    3.00
  -2  -2   0   18.70    3.90
  -2  -2   0   14.90    3.10
  -2  -2   0   21.60    4.10
  -2  -2   0   16.70    6.00
  -2  -2   0   26.90    3.90
   2   2   0   17.70    3.60
   2   2   0   14.70    3.10
   2   2   0   19.20    3.70
   2   2   0   17.10    3.70
   2   2   0   12.50    2.90
   2   2   0    7.00    3.60
  -3  -2   0 2777.92   51.79
  -3  -2   0 2693.63   53.89
  -3  -2   0 2824.42   52.69
  -3  -2   0 2754.02   52.69
  -3  -2   0 2828.62   53.99
  -3  -2   0 2800.82   53.49
   3   2   0 2779.82   54.09
   3   2   0 2812.92   52.79
   3   2   0 2880.51   53.49
   3   2   0 2797.12   53.89
   3   2   0 2729.73   54.19
  -4  -2   0   28.40    5.50
  -4  -2   0   16.10    4.30
  -4  -2   0   27.50    4.50
   4   2   0   14.90    5.20
   4   2   0   22.80    5.00
   4   2   0   20.80    5.80
   4   2   0   19.50    4.30
  -5  -2   0   10.40    5.20
  -5  -2   0   17.20    5.40
   5   2   0   18.90    6.00
   5   2   0   16.70    5.10
   5   2   0   20.00    4.60
   5   2   0   13.70    5.50
   5   2   0   17.80    5.60
  -6  -2   0  574.34   20.50
  -6  -2   0  555.14   20.00
   6   2   0  550.44   19.50
   6   2   0  582.34   20.90
   6   2   0  551.94   17.10
   6   2   0  573.14   20.70
  -7  -2   0  290.37   16.20
  -7  -2   0  302.57   16.10
   7   2   0  279.27   16.10
   7   2   0  268.97   15.20
   7   2   0  299.77   12.90
   7   2   0  293.67   16.40
  -8  -2   0  317.27   18.20
  -8  -2   0  267.07   17.30
   8   2   0  332.97   18.60
   8   2   0  282.67   17.60
   8   2   0  311.17   14.00
   8   2   0  289.57   17.30
  -9  -2   0  650.53   27.00
  -9  -2   0  642.54   27.20
   9   2   0  634.34   27.10
   9   2   0  645.94   27.00
   9   2   0  628.44   26.30
   9   2   0  685.83   21.80
 -10  -2   0  264.37   19.90
 -10  -2   0  259.57   20.60
  10   2   0  268.27   19.70
  10   2   0  252.47   20.20
  10   2   0  250.17   14.50
 -11  -2   0    3.20    8.80
 -11  -2   0    2.20    8.80
  11   2   0   -0.40    8.60
  11   2   0   12.60    9.40
 -12  -2   0   55.29   12.80
 -12  -2   0   86.99   15.80
  12   2   0   88.79   16.50
  12   2   0   65.99   13.80
 -13  -2   0    2.10    9.70
 -13  -2   0   11.90   11.20
  13   2   0   25.60   11.90
  13   2   0   24.50   12.90
 -14  -2   0  153.38   23.00
 -14  -2   0  173.48   23.20
  14   2   0  139.69   20.80
  12  -3   0   13.80   10.40
  12  -3   0    6.60   10.90
  12  -3   0   -1.30   11.10
 -12   3   0  -23.30    8.60
 -12   3   0  -12.30    9.90
  11  -3   0    6.40   10.60
  11  -3   0   -8.00   10.40
  11  -3   0    8.20    9.60
 -11   3   0   -0.60    9.90
 -11   3   0   -0.50   10.00
  10  -3   0  115.09   18.10
  10  -3   0  130.19   16.60
 -10   3   0   96.79   15.40
 -10   3   0   85.09   14.80
   9  -3   0  373.06   23.20
   9  -3   0  376.46   21.60
   9  -3   0  361.06   24.00
  -9   3   0  356.46   23.70
  -9   3   0  343.77   22.80
   8  -3   0  272.07   20.30
   8  -3   0  264.57   17.80
   8  -3   0  280.77   12.80
   8  -3   0  281.67   19.90
  -8   3   0  280.07   17.60
  -8   3   0  233.18   19.10
  -8   3   0  288.37   19.70
   7  -3   0   54.99    7.40
   7  -3   0   75.99   11.50
   7  -3   0   66.79    9.70
   7  -3   0   55.69   11.00
  -7   3   0   69.89    9.90
  -7   3   0   73.29   11.70
  -7   3   0   96.09   13.20
   6  -3   0   11.30    5.80
   6  -3   0   21.60    8.20
   6  -3   0   22.40    7.10
  -6   3   0   22.70    6.60
  -6   3   0   31.10    8.10
  -6   3   0   17.50    6.80
   5  -3   0  140.29   12.90
   5  -3   0  154.08   12.30
   5  -3   0  155.38   11.00
  -5   3   0  124.19   10.60
  -5   3   0  159.38   12.00
  -5   3   0  154.08   12.10
   4  -3   0   38.50    7.70
   4  -3   0   30.30    5.50
   4  -3   0   33.60    7.00
  -4   3   0   19.50    5.60
  -4   3   0   29.50    6.30
  -4   3   0   41.40    7.10
   3  -3   0 2390.46   46.70
   3  -3   0 2463.05   48.10
   3  -3   0 2453.25   51.09
   3  -3   0 2468.75   51.59
  -3   3   0 2444.86   50.99
  -3   3   0 2265.87   49.80
  -3   3   0 2469.15   50.39
  -3   3   0 2449.25   48.00
   2  -3   0 3141.69   60.49
   2  -3   0 3139.29   57.79
   2  -3   0 2987.20   60.59
   2  -3   0 3083.09   60.49
   2  -3   0 3059.59   57.59
  -2   3   0 3123.09   60.69
  -2   3   0 3061.79   57.59
  -2   3   0 3171.08   59.89
  -2   3   0 3075.79   60.19
   1  -3   0  460.45   12.50
   1  -3   0  458.25   13.90
   1  -3   0  452.35   11.30
   1  -3   0  469.25   12.60
   1  -3   0  468.25   13.80
   1  -3   0  459.95   13.70
   1  -3   0  470.85   14.10
  -1   3   0  456.65   13.60
  -1   3   0  458.25   12.80
  -1   3   0  454.95   13.80
  -1   3   0  442.36   13.90
  -1   3   0  463.25   13.80
  -1   3   0  456.55   12.50
  -1   3   0  474.15   13.90
   0  -3   0 1264.57   26.40
   0  -3   0 1253.47   25.70
   0  -3   0 1266.27   26.20
   0  -3   0 1261.27   26.20
   0  -3   0 1205.78   26.80
   0   3   0 1260.27   26.20
   0   3   0 1267.77   25.20
   0   3   0 1277.27   25.70
   0   3   0 1275.77   26.70
   0   3   0 1296.27   26.70
   0   3   0 1289.47   26.70
  -1  -3   0  988.40   18.70
  -1  -3   0  959.80   19.40
  -1  -3   0  959.10   21.20
  -1  -3   0  980.80   20.50
  -1  -3   0  987.20   21.40
  -1  -3   0  957.50   20.10
  -1  -3   0  950.90   21.20
   1   3   0  968.50   21.20
   1   3   0  962.60   18.70
   1   3   0  961.00   20.50
   1   3   0  976.20   21.20
   1   3   0  946.51   21.30
   1   3   0  948.71   20.00
   1   3   0  967.60   21.30
  -2  -3   0 1948.31   39.10
  -2  -3   0 1960.50   38.60
  -2  -3   0 1983.60   39.30
  -2  -3   0 1984.10   39.00
  -2  -3   0 1973.00   38.30
   2   3   0 1974.00   37.50
   2   3   0 2027.70   39.30
   2   3   0 1997.50   38.40
   2   3   0 1947.21   38.70
   2   3   0 1972.20   37.70
   2   3   0 1959.70   39.10
   2   3   0 1963.70   37.30
   2   3   0 1935.31   39.10
  -3  -3   0  196.88    8.20
  -3  -3   0  191.78    8.10
  -3  -3   0  181.98    9.80
  -3  -3   0  194.38    9.10
  -3  -3   0  184.18    9.70
  -3  -3   0  197.88    9.10
   3   3   0  191.88   10.00
   3   3   0  202.18    8.90
   3   3   0  202.28    9.70
   3   3   0  211.68    9.40
   3   3   0  197.58    9.80
   3   3   0  206.58    8.30
  -4  -3   0  327.17   13.40
  -4  -3   0  349.07   11.30
  -4  -3   0  342.37   11.90
  -4  -3   0  361.66   13.10
   4   3   0  330.47   13.30
   4   3   0  344.37   12.50
   4   3   0  344.77   13.80
  -5  -3   0 1477.35   35.60
  -5  -3   0 1496.85   32.20
  -5  -3   0 1506.55   35.20
   5   3   0 1512.85   33.50
   5   3   0 1443.86   35.50
   5   3   0 1538.85   36.30
  -6  -3   0 1039.80   25.50
  -6  -3   0 1075.99   29.70
  -6  -3   0 1076.29   29.20
   6   3   0 1067.59   29.70
   6   3   0 1003.30   29.60
   6   3   0 1062.39   26.70
  -7  -3   0  225.58   14.30
  -7  -3   0  244.18   11.40
  -7  -3   0  209.38   14.60
   7   3   0  218.68   12.00
   7   3   0  232.68   15.10
   7   3   0  251.57   15.20
  -8  -3   0  214.18   11.60
  -8  -3   0  223.08   16.00
  -8  -3   0  210.08   15.70
   8   3   0  222.88   16.10
   8   3   0  204.08   15.80
   8   3   0  233.38   12.70
  -9  -3   0   16.70    7.80
  -9  -3   0    9.10    7.60
  -9  -3   0   21.00    5.70
   9   3   0   48.50   10.30
   9   3   0   26.10    8.90
   9   3   0    4.40    5.50
 -10  -3   0  142.49   11.80
 -10  -3   0  151.08   17.00
 -10  -3   0  119.89   15.80
  10   3   0  144.69   16.80
  10   3   0  131.79   12.20
  10   3   0  152.08   16.80
 -11  -3   0  127.09   17.60
 -11  -3   0  115.19   17.50
  11   3   0  150.88   18.00
  11   3   0  133.59   12.20
  11   3   0  131.39   17.90
 -12  -3   0   71.39   14.00
 -12  -3   0   68.09   13.60
  12   3   0   96.99   15.90
  12   3   0   88.29   15.20
 -13  -3   0  167.98   21.50
 -13  -3   0  150.78   21.40
  13   3   0  210.88   22.00
  13   3   0  180.68   22.90
 -14  -3   0  160.38   21.90
 -14  -3   0  169.78   22.90
  14   3   0  190.68   23.70
  14   3   0  175.18   24.30
  12  -4   0  233.18   23.30
  12  -4   0  146.19   22.40
  12  -4   0  161.58   23.20
 -12   4   0  137.79   21.60
 -12   4   0  125.99   19.90
  11  -4   0  258.27   21.80
  11  -4   0  254.97   24.90
  11  -4   0  251.67   24.30
 -11   4   0  223.38   23.40
 -11   4   0  261.77   24.30
  10  -4   0  119.89   18.50
  10  -4   0  134.19   17.10
  10  -4   0  114.39   17.70
 -10   4   0   91.49   15.50
 -10   4   0   91.79   15.20
   9  -4   0   24.20   11.10
   9  -4   0   29.50    9.20
   9  -4   0   23.00   10.40
  -9   4   0   15.90   10.00
  -9   4   0   11.40    9.60
   8  -4   0  253.47   17.10
   8  -4   0  237.08   19.00
   8  -4   0  229.38   19.90
   8  -4   0  215.38   11.90
  -8   4   0  223.88   18.60
  -8   4   0  216.98   17.10
  -8   4   0  199.38   18.50
   7  -4   0  618.34   23.50
   7  -4   0  616.64   27.30
   7  -4   0  592.74   25.90
  -7   4   0  594.74   25.70
  -7   4   0  577.24   25.60
  -7   4   0  593.94   24.20
   6  -4   0   25.40    6.90
   6  -4   0   20.20    8.10
   6  -4   0   26.40    7.70
  -6   4   0   17.70    6.90
  -6   4   0   35.80    7.90
  -6   4   0   22.70    7.70
   5  -4   0   29.20    7.80
   5  -4   0   19.10    5.50
   5  -4   0   19.30    7.90
  -5   4   0   36.50    8.10
  -5   4   0   25.70    6.50
  -5   4   0   19.90    6.80
   4  -4   0  311.27   16.10
   4  -4   0  297.37   12.80
   4  -4   0  275.97   15.00
  -4   4   0  280.77   14.40
  -4   4   0  314.27   14.70
  -4   4   0  307.67   15.40
   3  -4   0  147.09   10.40
   3  -4   0  139.49   11.40
   3  -4   0  124.49   10.40
   3  -4   0  134.39    8.30
  -3   4   0  145.09   10.20
  -3   4   0  131.69   10.20
  -3   4   0  131.59   10.20
   2  -4   0  176.38   10.70
   2  -4   0  211.48   11.50
   2  -4   0  209.88   11.30
   2  -4   0  207.98    8.90
   2  -4   0  205.78    8.60
  -2   4   0  211.48   10.20
  -2   4   0  199.98   10.80
  -2   4   0  201.38   11.00
   1  -4   0  903.01   23.00
   1  -4   0  905.11   19.60
   1  -4   0  894.41   21.00
   1  -4   0  927.61   22.80
   1  -4   0  885.91   21.10
   1  -4   0  909.91   23.30
  -1   4   0  906.31   21.50
  -1   4   0  901.01   22.90
  -1   4   0  895.01   22.80
  -1   4   0  914.11   21.50
  -1   4   0  950.50   25.20
   0  -4   0   15.60    4.40
   0  -4   0   14.40    3.80
   0  -4   0    8.90    3.70
   0  -4   0   12.00    4.10
   0  -4   0    3.40    3.90
   0  -4   0   12.50    4.10
   0   4   0   14.00    4.10
   0   4   0   13.10    3.70
   0   4   0   14.20    4.30
   0   4   0   18.90    4.20
   0   4   0    8.70    3.10
   0   4   0   16.30    4.40
  -1  -4   0   23.70    4.30
  -1  -4   0   34.90    4.80
  -1  -4   0   26.30    3.90
  -1  -4   0   25.70    4.70
  -1  -4   0   41.30    6.10
  -1  -4   0   33.80    5.10
  -1  -4   0   26.00    3.60
   1   4   0   27.50    5.00
   1   4   0   40.40    5.30
   1   4   0   18.50    3.30
   1   4   0   29.90    4.70
   1   4   0   22.30    4.40
   1   4   0   20.10    4.60
   1   4   0   25.80    3.60
  -2  -4   0  264.37   10.60
  -2  -4   0  255.97    9.70
  -2  -4   0  231.88    8.90
  -2  -4   0  238.08   10.10
   2   4   0  242.88   10.60
   2   4   0  239.98    9.70
   2   4   0  242.18   10.70
   2   4   0  249.48    9.60
   2   4   0  245.48    9.20
   2   4   0  242.78   10.20
   2   4   0  237.38    8.10
  -3  -4   0 1069.49   24.20
  -3  -4   0 1055.39   25.70
   3   4   0 1090.29   23.20
   3   4   0 1076.29   25.70
   3   4   0 1044.20   23.70
   3   4   0 1045.30   23.90
   3   4   0 1053.29   24.00
   3   4   0 1074.59   25.40
   3   4   0 1057.39   25.40
  -4  -4   0  436.56   13.30
  -4  -4   0  478.65   14.20
  -4  -4   0  431.76   14.40
  -4  -4   0  441.36   15.90
   4   4   0  456.05   16.00
   4   4   0  429.76   13.40
   4   4   0  442.36   15.00
   4   4   0  436.96   16.00
  -5  -4   0    6.30    3.70
  -5  -4   0    3.70    4.70
  -5  -4   0   15.50    5.10
   5   4   0    8.60    4.70
   5   4   0   17.50    5.80
   5   4   0   20.50    6.00
  -6  -4   0    6.00    5.00
  -6  -4   0    7.20    3.90
  -6  -4   0    7.20    5.20
   6   4   0    9.00    5.00
   6   4   0   11.90    6.20
   6   4   0   10.50    5.60
  -7  -4   0  104.89   11.50
  -7  -4   0  112.39    8.70
  -7  -4   0   94.59   11.60
   7   4   0  110.39    9.80
   7   4   0   88.49   11.10
   7   4   0  102.49   11.80
  -8  -4   0   28.40    5.60
  -8  -4   0   13.60    7.00
  -8  -4   0    2.70    6.20
   8   4   0   19.80    7.50
   8   4   0   22.40    6.10
   8   4   0   13.60    7.60
  -9  -4   0  245.68   17.90
  -9  -4   0  296.97   14.20
  -9  -4   0  319.47   19.70
   9   4   0  278.17   15.20
   9   4   0  263.67   18.50
   9   4   0  250.57   18.80
 -10  -4   0  360.06   22.20
 -10  -4   0  333.67   21.10
 -10  -4   0  327.87   15.80
  10   4   0  370.46   17.50
  10   4   0  360.26   22.50
  10   4   0  377.86   22.80
 -11  -4   0   11.70    9.60
 -11  -4   0   34.60   10.90
  11   4   0   29.00   10.80
  11   4   0   19.40   10.70
  11   4   0   35.10    8.20
 -12  -4   0   96.89   14.70
 -12  -4   0  118.49   16.80
  12   4   0   94.99   15.40
  12   4   0   76.39   14.60
 -13  -4   0   12.70   10.20
 -13  -4   0  -10.20    9.80
  13   4   0   -5.40   10.30
  13   4   0  -16.20    8.80
 -14  -4   0   15.20   11.40
 -14  -4   0   39.00   14.40
  14   4   0   30.60   13.90
  14   4   0   20.60   13.70
  14   4   0   18.70   12.70
  11  -5   0   -3.80    9.20
  11  -5   0   10.10   12.30
  11  -5   0   17.10   11.50
 -11   5   0   19.10   12.10
 -11   5   0    2.30   10.10
  10  -5   0    4.10   10.20
  10  -5   0    3.90    8.00
  10  -5   0  -14.80    9.50
 -10   5   0   -3.90    9.20
 -10   5   0    2.00   10.40
   9  -5   0    0.60    9.30
   9  -5   0  -16.10    8.50
   9  -5   0  -14.50    6.70
  -9   5   0   -3.60    9.10
  -9   5   0    4.60    7.60
  -9   5   0   21.30    9.80
   8  -5   0  808.22   34.00
   8  -5   0  836.22   33.70
   8  -5   0  804.42   29.10
  -8   5   0  795.32   33.20
  -8   5   0  922.41   32.40
  -8   5   0  754.12   32.20
   7  -5   0  190.48   15.00
   7  -5   0  208.98   18.60
   7  -5   0  215.78   18.10
  -7   5   0  204.48   17.50
  -7   5   0  206.98   16.80
  -7   5   0  220.38   18.30
   6  -5   0  285.47   15.40
   6  -5   0  285.37   18.40
   6  -5   0  300.07   19.60
  -6   5   0  284.37   17.10
  -6   5   0  321.27   18.70
  -6   5   0  274.17   17.50
   5  -5   0  397.26   20.30
   5  -5   0  384.76   15.90
   5  -5   0  423.16   19.90
  -5   5   0  409.66   19.10
  -5   5   0  415.26   19.00
  -5   5   0  417.36   19.70
   4  -5   0    9.90    6.60
   4  -5   0   17.40    4.80
   4  -5   0    2.10    5.30
  -4   5   0   12.40    5.50
  -4   5   0   13.30    6.30
  -4   5   0    5.20    5.20
   3  -5   0  749.23   24.00
   3  -5   0  753.52   19.80
   3  -5   0  733.33   23.50
   3  -5   0  725.93   23.20
  -3   5   0  762.42   22.40
  -3   5   0  749.03   23.60
  -3   5   0  745.93   23.40
   2  -5   0 1064.39   28.40
   2  -5   0 1070.49   28.40
   2  -5   0 1054.39   28.20
   2  -5   0 1068.99   24.00
  -2   5   0 1033.20   27.90
  -2   5   0 1097.39   26.80
  -2   5   0 1111.19   28.60
   1  -5   0 2272.47   49.20
   1  -5   0 2326.67   44.40
   1  -5   0 2343.17   48.30
   1  -5   0 2343.87   49.00
  -1   5   0 2333.37   48.80
  -1   5   0 2315.17   47.20
  -1   5   0 2373.36   47.00
  -1   5   0 2303.07   48.70
   0  -5   0  800.92   20.40
   0  -5   0  824.82   22.30
   0  -5   0  785.62   17.80
   0  -5   0  828.12   21.80
   0   5   0  816.52   21.10
   0   5   0  817.72   21.70
   0   5   0  786.12   21.60
   0   5   0  840.12   20.30
   0   5   0  839.12   19.70
  -1  -5   0  342.87    8.80
  -1  -5   0  331.07   10.50
  -1  -5   0  305.87   12.50
  -1  -5   0  317.27   12.50
  -1  -5   0  326.77   10.70
   1   5   0  320.67   10.60
   1   5   0  344.47   12.80
   1   5   0  313.97   12.50
   1   5   0  326.27   12.10
  -2  -5   0  161.08    9.40
  -2  -5   0  163.88    8.20
  -2  -5   0  174.48    8.50
  -2  -5   0  171.78    9.80
  -2  -5   0  173.18    6.60
  -2  -5   0  157.18    7.10
   2   5   0  179.38    9.90
   2   5   0  174.58    8.70
   2   5   0  152.38    8.40
   2   5   0  160.58    6.60
  -3  -5   0  410.66   14.80
  -3  -5   0  412.06   14.00
   3   5   0  428.66   14.30
   3   5   0  439.06   15.10
   3   5   0  397.56   12.30
   3   5   0  405.56   14.80
   3   5   0  418.56   12.80
   3   5   0  414.96   12.60
  -4  -5   0   40.20    6.20
  -4  -5   0   40.80    6.70
   4   5   0   28.70    5.60
   4   5   0   40.80    5.80
   4   5   0   48.40    6.80
   4   5   0   44.80    6.80
   4   5   0   57.79    8.40
  -5  -5   0  359.96   13.20
  -5  -5   0  357.26   14.10
  -5  -5   0  355.36   15.80
   5   5   0  332.97   15.40
   5   5   0  362.96   15.80
   5   5   0  371.76   14.80
  -6  -5   0  669.13   22.60
  -6  -5   0  645.04   19.00
  -6  -5   0  625.64   21.00
   6   5   0  668.43   22.90
   6   5   0  634.44   20.70
   6   5   0  629.44   22.10
  -7  -5   0 1288.97   35.50
  -7  -5   0 1405.56   32.50
  -7  -5   0 1338.17   36.90
   7   5   0 1386.96   37.40
   7   5   0 1316.47   34.30
   7   5   0 1359.56   37.80
  -8  -5   0  423.56   19.70
  -8  -5   0  418.46   20.40
  -8  -5   0  450.55   16.40
   8   5   0  389.76   20.10
   8   5   0  401.66   20.50
   8   5   0  414.06   18.00
  -9  -5   0  153.88   11.20
  -9  -5   0  138.99   15.30
  -9  -5   0  145.49   14.80
   9   5   0  147.49   15.20
   9   5   0  114.69   14.80
   9   5   0  148.49   12.50
 -10  -5   0  116.19   15.10
 -10  -5   0  118.09   15.60
 -10  -5   0  114.69   11.00
  10   5   0  137.19   16.50
  10   5   0  106.89   12.10
  10   5   0  104.59   15.00
 -11  -5   0   64.39   13.40
 -11  -5   0   67.09   12.40
  11   5   0   69.69   12.70
  11   5   0   38.70   11.80
  11   5   0   47.90    9.10
 -12  -5   0   94.89   15.60
 -12  -5   0   92.79   16.00
  12   5   0   67.69   14.00
  12   5   0   77.39   15.00
 -13  -5   0  312.27   26.20
 -13  -5   0  302.87   24.90
  13   5   0  362.66   27.80
  13   5   0  306.87   25.40
 -14  -5   0   67.19   16.90
 -14  -5   0   73.99   15.40
  14   5   0   84.09   17.80
  14   5   0   42.80   15.10
  14   5   0   81.99   17.20
  11  -6   0   97.69   17.10
  11  -6   0  106.49   18.70
 -11   6   0   88.89   17.40
 -11   6   0   61.09   15.20
  10  -6   0  127.69   19.00
  10  -6   0  126.69   19.00
 -10   6   0  104.29   17.30
 -10   6   0  102.39   16.70
   9  -6   0   85.59   15.60
   9  -6   0   57.99   11.10
   9  -6   0   73.09   14.80
  -9   6   0   65.19   13.40
  -9   6   0   64.99   14.40
  -9   6   0   67.19   13.10
   8  -6   0   -3.00    9.20
   8  -6   0    7.40    7.40
   8  -6   0   -0.40    8.60
  -8   6   0   -4.30    7.60
  -8   6   0   -3.10    8.80
  -8   6   0    1.70    7.90
   7  -6   0  595.84   27.90
   7  -6   0  601.84   23.50
   7  -6   0  572.74   28.50
  -7   6   0  619.84   27.40
  -7   6   0  602.14   28.20
  -7   6   0  631.54   27.40
   6  -6   0   53.79   11.40
   6  -6   0   50.29    8.40
   6  -6   0   59.59   10.50
  -6   6   0   63.69   10.10
  -6   6   0   45.80    9.60
  -6   6   0   46.50    9.90
   5  -6   0  850.81   30.50
   5  -6   0  810.92   29.30
   5  -6   0  814.92   24.50
  -5   6   0  851.11   29.50
  -5   6   0  844.52   28.60
  -5   6   0  847.32   29.00
   4  -6   0  269.77   12.40
   4  -6   0  247.78   16.30
   4  -6   0  288.57   16.50
  -4   6   0  260.97   15.60
  -4   6   0  251.97   15.80
  -4   6   0  266.37   14.80
   3  -6   0  528.25   20.50
   3  -6   0  573.34   16.80
   3  -6   0  570.24   21.60
   3  -6   0  536.35   20.70
  -3   6   0  558.64   19.50
  -3   6   0  540.05   20.70
  -3   6   0  546.45   20.90
   2  -6   0  874.11   25.90
   2  -6   0  912.51   26.20
   2  -6   0  854.91   20.80
   2  -6   0  852.61   26.00
  -2   6   0  875.51   25.80
  -2   6   0  861.31   23.80
  -2   6   0  852.81   25.70
   1  -6   0  182.08    7.90
   1  -6   0  163.98   11.60
   1  -6   0  161.48   11.00
   1  -6   0  177.88   10.90
  -1   6   0  165.48   10.10
  -1   6   0  181.68   11.30
  -1   6   0  183.38   11.30
  -1   6   0  169.58    9.60
   0  -6   0  164.88    9.60
   0  -6   0  189.08    7.50
   0  -6   0  174.18   10.90
   0  -6   0  161.68   11.50
   0   6   0  172.28   10.60
   0   6   0  175.98   10.60
   0   6   0  183.48   10.40
   0   6   0  195.28    9.00
  -1  -6   0   19.00    5.20
  -1  -6   0   28.90    4.00
  -1  -6   0   29.60    4.70
  -1  -6   0   37.00    6.40
  -1  -6   0   38.70    5.50
   1   6   0   23.50    5.20
   1   6   0   30.90    5.60
   1   6   0   31.10    5.60
   1   6   0   41.90    6.00
  -2  -6   0 1111.69   25.10
  -2  -6   0 1040.30   21.70
  -2  -6   0 1018.20   26.60
  -2  -6   0 1023.30   26.60
  -2  -6   0 1035.70   23.30
   2   6   0 1072.69   27.10
   2   6   0 1022.30   26.40
   2   6   0 1024.00   21.70
   2   6   0 1064.09   25.40
  -3  -6   0 1100.79   24.20
  -3  -6   0 1078.59   28.10
  -3  -6   0 1092.49   27.40
   3   6   0 1077.39   24.00
   3   6   0 1099.49   26.70
   3   6   0 1127.29   28.50
   3   6   0 1102.79   28.20
   3   6   0 1102.79   25.80
  -4  -6   0 1141.79   27.70
  -4  -6   0 1108.19   29.20
   4   6   0 1091.89   29.00
   4   6   0 1109.49   28.60
   4   6   0 1073.69   25.70
   4   6   0 1096.49   28.80
   4   6   0 1139.29   26.30
  -5  -6   0 1520.15   37.70
  -5  -6   0 1507.25   34.80
   5   6   0 1469.45   33.00
   5   6   0 1498.15   37.20
   5   6   0 1534.35   37.50
   5   6   0 1534.25   36.90
   5   6   0 1567.04   35.60
  -6  -6   0   37.80    7.70
  -6  -6   0   39.40    6.00
   6   6   0   40.20    7.40
   6   6   0   61.59    9.30
   6   6   0   43.90    7.70
   6   6   0   33.50    5.10
   6   6   0   44.00    7.40
  -7  -6   0   13.50    5.80
  -7  -6   0   20.00    7.40
  -7  -6   0   16.20    5.20
   7   6   0   25.50    7.50
   7   6   0   18.10    6.50
   7   6   0   20.30    7.70
  -8  -6   0   92.19    9.80
  -8  -6   0   46.60    8.50
  -8  -6   0   49.60    9.10
   8   6   0   69.19   10.30
   8   6   0   84.09   12.90
   8   6   0   68.19   10.70
  -9  -6   0   -2.30    7.40
  -9  -6   0   -2.40    5.00
  -9  -6   0    1.30    6.50
   9   6   0   -1.30    7.20
   9   6   0    6.70    6.30
   9   6   0   11.90    7.90
 -10  -6   0  156.38   12.10
 -10  -6   0  127.59   15.70
 -10  -6   0  135.89   16.10
  10   6   0  147.79   13.60
  10   6   0  140.99   16.90
  10   6   0  135.29   17.20
 -11  -6   0  208.98   18.40
 -11  -6   0  231.98   20.60
  11   6   0  204.68   15.70
  11   6   0  206.78   19.90
  11   6   0  200.28   20.80
 -12  -6   0   13.90   10.20
 -12  -6   0   16.80   10.70
  12   6   0   20.50   12.10
  12   6   0    7.30   10.40
  12   6   0   10.40    7.50
 -13  -6   0  198.18   22.80
 -13  -6   0  188.68   20.50
  13   6   0  155.98   22.10
  13   6   0  180.78   22.20
  13   6   0  186.28   22.00
 -14  -6   0   34.20   12.60
 -14  -6   0   17.20   11.90
  14   6   0   35.00   13.80
  14   6   0   29.70   13.30
  14   6   0   24.10   12.50
  10  -7   0    1.00   10.80
  10  -7   0   16.30   12.30
 -10   7   0    0.10   11.80
 -10   7   0    7.70   10.70
   9  -7   0  169.88   21.10
   9  -7   0  215.18   23.60
  -9   7   0  141.89   18.80
  -9   7   0  133.09   19.70
  -9   7   0  193.08   21.10
   8  -7   0  160.18   15.40
   8  -7   0  143.09   19.50
   8  -7   0  137.39   18.90
  -8   7   0  171.08   19.50
  -8   7   0  126.29   17.90
  -8   7   0  141.19   17.30
   7  -7   0  485.85   27.20
   7  -7   0  453.25   20.80
   7  -7   0  447.86   25.60
  -7   7   0  486.65   25.80
  -7   7   0  489.75   25.40
  -7   7   0  528.55   26.90
   6  -7   0  336.77   17.00
   6  -7   0  398.06   22.40
   6  -7   0  342.37   22.30
  -6   7   0  357.36   21.20
  -6   7   0  363.96   21.90
  -6   7   0  374.16   21.20
   5  -7   0  343.57   20.20
   5  -7   0  326.17   20.80
   5  -7   0  338.97   15.50
  -5   7   0  347.97   20.00
  -5   7   0  368.46   20.00
  -5   7   0  364.86   19.50
   4  -7   0   -3.50    6.20
   4  -7   0    1.40    4.30
   4  -7   0    3.50    6.60
   4  -7   0   14.10    7.70
  -4   7   0    0.90    6.00
  -4   7   0   -3.50    6.10
  -4   7   0    1.40    5.60
   3  -7   0   -3.30    5.80
   3  -7   0   -3.60    5.40
   3  -7   0   -0.10    5.30
   3  -7   0    2.50    3.70
  -3   7   0   -1.30    4.60
  -3   7   0   -7.80    5.30
  -3   7   0    0.70    6.10
   2  -7   0   16.60    6.40
   2  -7   0   21.70    6.20
   2  -7   0   15.40    6.20
   2  -7   0   19.20    4.30
  -2   7   0   12.60    5.00
  -2   7   0   24.20    6.70
  -2   7   0   16.80    6.70
   1  -7   0  183.28    8.40
   1  -7   0  188.48   11.90
   1  -7   0  174.48   12.90
   1  -7   0  166.88   12.10
  -1   7   0  170.88   12.00
  -1   7   0  185.78   10.50
  -1   7   0  191.28   11.10
  -1   7   0  197.88   12.50
   0  -7   0  305.47   14.60
   0  -7   0  319.17   10.20
   0  -7   0  285.47   14.70
   0  -7   0  324.17   13.30
   0   7   0  295.37   13.50
   0   7   0  265.77   11.50
   0   7   0  280.67   13.80
   0   7   0  295.97   14.40
  -1  -7   0 2309.37   43.90
  -1  -7   0 2326.17   47.60
  -1  -7   0 2390.16   50.99
  -1  -7   0 2324.37   46.20
  -1  -7   0 2265.77   50.99
   1   7   0 2325.97   47.00
   1   7   0 2307.47   50.09
   1   7   0 2408.46   50.89
   1   7   0 2335.77   49.99
  -2  -7   0  461.25   12.00
  -2  -7   0  477.75   14.40
  -2  -7   0  487.55   17.50
  -2  -7   0  460.75   17.40
   2   7   0  485.65   17.50
   2   7   0  502.05   17.80
   2   7   0  467.55   12.10
   2   7   0  496.05   16.70
  -3  -7   0  158.98   11.40
  -3  -7   0  172.08    8.20
  -3  -7   0  162.18   11.40
   3   7   0  168.48   11.30
   3   7   0  162.28    7.70
   3   7   0  174.68   11.20
   3   7   0  158.78    9.70
  -4  -7   0   29.00    5.90
  -4  -7   0   35.00    7.10
   4   7   0   45.20    6.20
   4   7   0   38.60    5.60
   4   7   0   47.70    6.80
   4   7   0   35.20    7.00
   4   7   0   42.50    7.10
  -5  -7   0   61.79    9.80
  -5  -7   0   80.49    8.80
   5   7   0   86.19   10.30
   5   7   0   85.09    8.20
   5   7   0   92.29    7.80
   5   7   0   98.39   10.30
   5   7   0   78.39   10.10
  -6  -7   0   91.09   10.80
  -6  -7   0  107.09    9.80
   6   7   0   99.99   11.40
   6   7   0  103.29   10.00
   6   7   0   88.49   10.80
   6   7   0  106.39   11.60
   6   7   0  103.89    8.20
  -7  -7   0  617.74   24.10
  -7  -7   0  650.83   20.90
   7   7   0  587.44   23.60
   7   7   0  640.84   24.40
   7   7   0  637.24   19.10
   7   7   0  600.74   22.80
   7   7   0  610.14   22.50
  -8  -7   0  767.92   28.40
  -8  -7   0  742.13   23.40
   8   7   0  763.62   27.30
   8   7   0  750.02   28.00
   8   7   0  744.43   21.90
   8   7   0  726.73   28.10
   8   7   0  774.02   26.20
  -9  -7   0  549.74   20.00
  -9  -7   0  493.05   24.70
  -9  -7   0  486.85   22.80
   9   7   0  503.35   24.50
   9   7   0  507.55   22.00
   9   7   0  502.95   24.70
   9   7   0  519.95   24.20
 -10  -7   0  282.97   19.40
 -10  -7   0  288.67   15.40
 -10  -7   0  262.17   20.40
  10   7   0  252.27   20.20
  10   7   0  277.27   17.40
  10   7   0  230.88   19.50
  10   7   0  294.87   20.60
 -11  -7   0    2.90    8.30
 -11  -7   0   -1.60    9.00
  11   7   0   12.50    9.40
  11   7   0    1.10    9.10
  11   7   0   17.30    7.70
  11   7   0   -3.60    8.90
 -12  -7   0    1.00    9.00
 -12  -7   0   -1.10    8.10
  12   7   0   -5.50    9.20
  12   7   0    3.00   10.10
  12   7   0    1.50    6.70
  12   7   0   -3.70    9.20
 -13  -7   0   97.89   15.80
 -13  -7   0  123.99   18.10
  13   7   0   89.49   16.30
  13   7   0   85.79   16.10
  13   7   0  119.69   18.10
 -14  -7   0  166.98   21.30
 -14  -7   0  137.49   20.20
  14   7   0  127.59   19.30
  14   7   0  169.28   22.70
  14   7   0  204.78   24.20
  10  -8   0   27.70   14.50
  10  -8   0   16.30   12.20
 -10   8   0   -1.50   10.80
 -10   8   0   -5.20   10.90
   9  -8   0  263.67   24.20
   9  -8   0  258.47   26.00
  -9   8   0  255.97   23.80
  -9   8   0  246.98   24.40
  -9   8   0  276.87   22.80
   8  -8   0   84.99   15.40
   8  -8   0   75.59   15.80
  -8   8   0   78.69   14.80
  -8   8   0   63.79   13.80
  -8   8   0   88.19   14.40
   7  -8   0   -8.00    5.90
   7  -8   0   -0.80    8.90
   7  -8   0    0.50    8.60
  -7   8   0   -6.90    7.60
  -7   8   0   11.20    8.90
  -7   8   0    3.70    8.40
   6  -8   0   -8.20    5.30
   6  -8   0    2.00    8.60
   6  -8   0    4.80    8.50
  -6   8   0  -14.90    7.10
  -6   8   0    4.40    8.20
  -6   8   0    3.50    8.00
   5  -8   0   35.60    7.10
   5  -8   0   33.10   10.50
   5  -8   0   12.50    8.50
  -5   8   0   28.60    8.90
  -5   8   0   28.70    9.60
  -5   8   0   33.00    9.60
   4  -8   0  360.36   20.40
   4  -8   0  352.96   20.50
   4  -8   0  380.16   20.40
   4  -8   0  321.27   14.40
  -4   8   0  368.16   18.40
  -4   8   0  359.86   20.00
  -4   8   0  331.57   19.40
   3  -8   0  414.26   20.10
   3  -8   0  396.76   20.30
   3  -8   0  392.86   14.50
   3  -8   0  403.56   20.40
  -3   8   0  393.86   18.00
  -3   8   0  387.66   19.70
  -3   8   0  440.06   20.50
   2  -8   0  103.59   12.10
   2  -8   0  100.99    7.50
   2  -8   0  108.09   12.00
   2  -8   0   99.89   11.70
  -2   8   0  125.89   10.60
  -2   8   0  108.69   11.90
  -2   8   0  121.79   12.30
   1  -8   0  747.13   25.70
   1  -8   0  771.12   24.10
   1  -8   0  778.92   25.50
   1  -8   0  735.03   19.30
  -1   8   0  726.73   22.10
  -1   8   0  744.63   24.80
  -1   8   0  735.33   23.10
  -1   8   0  742.53   24.90
   0  -8   0    6.10    5.40
   0  -8   0   -0.30    4.50
   0  -8   0   -3.10    5.10
   0  -8   0   -1.80    2.50
   0   8   0   -3.90    3.50
   0   8   0   -3.60    4.50
   0   8   0    2.20    4.90
   0   8   0   -0.80    4.90
  -1  -8   0   -1.00    2.40
  -1  -8   0    4.80    4.20
  -1  -8   0   -4.20    5.10
  -1  -8   0    7.80    4.90
   1   8   0    4.40    5.40
   1   8   0    0.20    3.60
   1   8   0    0.60    4.40
   1   8   0   -0.90    4.60
  -2  -8   0  199.08    7.40
  -2  -8   0  193.48    9.80
  -2  -8   0  218.18   12.80
  -2  -8   0  197.38   13.20
   2   8   0  190.18   12.40
   2   8   0  206.98   12.70
   2   8   0  183.28   11.40
  -3  -8   0  213.08   13.00
  -3  -8   0  203.48   12.90
  -3  -8   0  202.38    9.40
   3   8   0  178.18   10.70
   3   8   0  199.58   12.60
   3   8   0  184.18   12.50
   3   8   0  190.78    8.10
  -4  -8   0  440.76   18.70
  -4  -8   0  471.15   14.50
  -4  -8   0  456.65   17.80
   4   8   0  477.35   19.00
   4   8   0  457.55   14.20
   4   8   0  460.05   16.20
   4   8   0  467.45   17.20
   4   8   0  469.85   18.90
  -5  -8   0 1045.30   30.50
  -5  -8   0  999.30   28.50
   5   8   0 1005.90   30.20
   5   8   0 1032.20   30.30
   5   8   0 1051.39   26.60
   5   8   0 1005.00   26.00
   5   8   0 1037.70   29.40
  -6  -8   0  621.34   20.90
  -6  -8   0  543.55   22.50
   6   8   0  597.54   20.00
   6   8   0  559.14   18.20
   6   8   0  580.54   22.30
   6   8   0  596.64   23.00
   6   8   0  593.64   22.70
  -7  -8   0  395.26   19.90
  -7  -8   0  412.46   17.50
   7   8   0  404.26   19.30
   7   8   0  401.36   15.20
   7   8   0  380.66   19.50
   7   8   0  388.36   17.60
   7   8   0  388.76   19.70
  -8  -8   0   42.80    9.50
  -8  -8   0   49.10    7.90
   8   8   0   68.59   10.20
   8   8   0   52.89    8.20
   8   8   0   55.49    9.80
   8   8   0   40.30    9.40
   8   8   0   48.40   10.30
  -9  -8   0  159.88   15.90
  -9  -8   0  156.68   12.40
   9   8   0  126.59   14.50
   9   8   0  125.99   10.60
   9   8   0  142.39   16.80
   9   8   0  125.39   13.50
   9   8   0  116.09   15.60
 -10  -8   0  215.78   14.00
 -10  -8   0  213.08   18.90
  10   8   0  202.08   16.20
  10   8   0  196.28   18.50
  10   8   0  179.98   12.40
  10   8   0  183.38   17.30
  10   8   0  229.48   19.60
 -11  -8   0  197.98   20.30
  11   8   0  226.58   20.70
  11   8   0  185.78   19.60
  11   8   0  208.58   16.90
  11   8   0  224.28   20.00
 -12  -8   0   87.29   15.30
  12   8   0  107.99   17.10
  12   8   0  114.49   15.00
  12   8   0   86.19   15.00
  12   8   0   88.09   15.20
 -13  -8   0  135.99   20.90
  13   8   0   85.29   16.20
  13   8   0  112.59   18.00
  13   8   0  141.59   20.30
 -14  -8   0   66.39   15.70
  14   8   0   63.49   15.70
  14   8   0   67.59   16.60
  14   8   0   91.59   17.60
   9  -9   0    0.00   11.80
   9  -9   0   -0.70   10.50
  -9   9   0   -3.80   10.40
  -9   9   0   10.50   11.70
  -9   9   0    0.80    9.60
   8  -9   0  141.89   21.50
   8  -9   0  115.79   17.30
  -8   9   0  126.09   19.00
  -8   9   0  165.58   21.30
  -8   9   0  137.89   18.90
   7  -9   0  122.09   17.30
   7  -9   0  119.39   19.10
  -7   9   0  112.99   16.00
  -7   9   0   81.39   14.00
  -7   9   0  101.89   15.30
   6  -9   0   -0.80    9.60
   6  -9   0   20.00    9.90
  -6   9   0    7.00    8.40
  -6   9   0    5.40    8.80
  -6   9   0   23.20    9.50
   5  -9   0  329.17   22.20
   5  -9   0  321.37   21.60
   5  -9   0  318.47   15.40
  -5   9   0  311.47   21.10
  -5   9   0  298.17   19.70
  -5   9   0  362.06   22.60
   4  -9   0   86.89    9.70
   4  -9   0  111.29   14.50
   4  -9   0   99.39   15.80
   4  -9   0  104.99   14.80
  -4   9   0  127.09   15.10
  -4   9   0   95.89   14.10
  -4   9   0   87.49   12.70
   3  -9   0  188.98   15.70
   3  -9   0  179.38   15.80
   3  -9   0  184.88   10.70
   3  -9   0  183.08   16.90
  -3   9   0  157.78   15.20
  -3   9   0  168.88   13.50
  -3   9   0  195.18   15.60
   2  -9   0    2.10    3.60
   2  -9   0   -1.30    6.30
   2  -9   0    3.00    6.60
   2  -9   0  -10.00    5.80
  -2   9   0   -3.20    5.70
  -2   9   0    2.00    4.80
  -2   9   0    3.50    6.30
   1  -9   0   15.20    4.20
   1  -9   0   21.60    6.80
   1  -9   0   14.20    6.80
   1  -9   0   13.20    7.40
  -1   9   0    7.70    6.60
  -1   9   0    7.70    6.10
  -1   9   0   23.70    6.70
  -1   9   0   15.30    5.50
   0  -9   0  320.17   15.40
   0  -9   0  332.47   18.00
   0  -9   0  322.07   16.90
   0   9   0  344.37   14.20
   0   9   0  308.17   16.60
   0   9   0  337.67   16.00
   0   9   0  318.57   17.10
  -1  -9   0  696.93   16.90
  -1  -9   0  683.93   24.80
  -1  -9   0  706.53   24.10
  -1  -9   0  750.02   21.90
   1   9   0  726.63   20.50
   1   9   0  691.63   23.80
   1   9   0  675.63   23.20
   1   9   0  688.43   24.30
  -2  -9   0 1230.98   35.50
  -2  -9   0 1361.56   35.90
  -2  -9   0 1334.87   31.20
  -2  -9   0 1305.47   26.90
   2   9   0 1326.67   34.40
   2   9   0 1308.77   35.40
  -3  -9   0  135.59    8.80
  -3  -9   0  129.79   11.60
  -3  -9   0  151.38   12.30
   3   9   0  153.18    7.30
   3   9   0  161.48   12.70
   3   9   0  133.79   12.10
   3   9   0  163.58   11.40
  -4  -9   0   20.90    4.50
  -4  -9   0   18.10    6.20
  -4  -9   0    8.10    5.70
   4   9   0   16.80    6.80
   4   9   0   16.70    5.60
   4   9   0   18.80    4.10
   4   9   0   13.10    6.40
  -5  -9   0  179.98   13.60
  -5  -9   0  179.18    9.50
  -5  -9   0  158.48   12.30
   5   9   0  188.08   10.20
   5   9   0  174.08   12.40
   5   9   0  177.98   13.70
   5   9   0  182.58   13.80
   5   9   0  198.28   11.50
  -6  -9   0   18.90    7.10
  -6  -9   0    5.40    5.50
   6   9   0    6.10    6.30
   6   9   0    6.60    4.90
   6   9   0    3.70    4.50
   6   9   0   -4.10    6.20
   6   9   0    2.60    6.50
  -7  -9   0   75.39   11.30
  -7  -9   0   63.09   10.10
   7   9   0   62.89   10.10
   7   9   0   46.10    9.40
   7   9   0   60.59    9.80
   7   9   0   49.40    8.10
   7   9   0   77.59    8.80
  -8  -9   0  379.26   18.00
  -8  -9   0  397.56   21.70
   8   9   0  405.86   21.90
   8   9   0  417.46   21.90
   8   9   0  363.06   18.50
   8   9   0  388.46   20.30
   8   9   0  396.06   16.10
  -9  -9   0  161.18   13.60
  -9  -9   0  150.18   16.10
   9   9   0  158.78   15.70
   9   9   0  165.78   16.90
   9   9   0  186.58   17.80
   9   9   0  162.38   15.20
   9   9   0  178.78   11.70
 -10  -9   0   33.50    9.70
 -10  -9   0   33.80    7.70
  10   9   0   37.60    7.10
  10   9   0   29.20    9.70
  10   9   0   44.30   11.50
  10   9   0   40.00    9.70
  10   9   0   25.00   10.20
 -11  -9   0   76.69   13.20
  11   9   0   63.39   11.50
  11   9   0  111.89   17.70
  11   9   0  105.39   15.20
  11   9   0  129.99   18.00
 -12  -9   0   13.40   10.00
  12   9   0   12.50   11.40
  12   9   0   10.00   10.40
  12   9   0   23.60    9.80
  12   9   0   25.50   10.80
 -13  -9   0   -2.50    8.80
  13   9   0   18.60   12.10
  13   9   0   11.80   11.00
  13   9   0    5.50   10.50
  13   9   0    9.80    9.00
 -14  -9   0    3.50   10.90
  14   9   0    5.60   10.80
  14   9   0    2.20   11.30
  14   9   0    6.00   11.60
   9 -10   0  266.87   26.70
   9 -10   0  206.48   24.40
  -9  10   0  264.87   26.20
  -9  10   0  235.78   25.40
  -9  10   0  244.78   24.20
   8 -10   0  448.66   30.00
   8 -10   0  475.45   31.80
  -8  10   0  513.45   30.40
  -8  10   0  489.85   29.90
  -8  10   0  594.94   33.60
   7 -10   0  296.27   25.00
   7 -10   0  310.57   25.40
  -7  10   0  314.27   24.80
  -7  10   0  351.06   24.80
  -7  10   0  347.77   25.10
   6 -10   0   48.60   12.60
   6 -10   0   32.60   11.80
  -6  10   0   29.10   10.80
  -6  10   0   27.00   11.10
  -6  10   0   30.20   10.90
   5 -10   0   23.00   10.40
   5 -10   0   24.80   10.70
  -5  10   0   19.60   10.00
  -5  10   0   13.60    8.60
  -5  10   0   11.50    8.90
   4 -10   0    9.30    8.30
   4 -10   0    6.20    9.00
   4 -10   0    3.30    8.60
   4 -10   0    4.50    5.20
  -4  10   0   -3.20    7.90
  -4  10   0    6.90    7.90
  -4  10   0    1.50    7.40
   3 -10   0  117.79    9.60
   3 -10   0   98.39   14.60
   3 -10   0  119.79   16.40
   3 -10   0  109.49   14.60
  -3  10   0  134.59   13.20
  -3  10   0  109.89   14.90
  -3  10   0  109.49   14.40
   2 -10   0  477.65   24.10
   2 -10   0  566.24   24.80
   2 -10   0  531.95   16.80
   2 -10   0  498.45   23.10
  -2  10   0  560.54   24.50
  -2  10   0  520.95   24.00
  -2  10   0  548.85   21.00
   1 -10   0  135.09   15.00
   1 -10   0  128.09   13.30
   1 -10   0  123.19    8.60
   1 -10   0  124.99   13.80
  -1  10   0  133.09   12.10
  -1  10   0  113.79   13.90
  -1  10   0  146.99   14.20
  -1  10   0  141.19   11.40
   0 -10   0  245.28   14.70
   0 -10   0  280.67   17.10
   0 -10   0  241.98   17.10
   0  10   0  242.18   16.10
   0  10   0  254.57   16.30
   0  10   0  258.97   13.30
   0  10   0  247.18   15.20
  -1 -10   0  223.88   15.30
  -1 -10   0  203.58    8.30
  -1 -10   0  207.58   15.60
  -1 -10   0  218.88   12.70
   1  10   0  174.98   13.60
   1  10   0  227.88   11.80
   1  10   0  229.48   15.40
   1  10   0  208.48   14.70
  -2 -10   0   12.20    5.10
  -2 -10   0   20.50    3.20
  -2 -10   0   10.50    6.80
  -2 -10   0   12.50    6.70
   2  10   0   14.60    6.20
   2  10   0   18.90    7.40
   2  10   0   22.90    7.60
   2  10   0   14.00    4.60
  -3 -10   0    8.80    6.50
  -3 -10   0    3.10    6.00
  -3 -10   0    2.80    4.20
   3  10   0    6.50    5.60
   3  10   0    6.90    6.30
   3  10   0   13.00    6.60
  -4 -10   0   40.10    8.30
  -4 -10   0   33.30    7.70
  -4 -10   0   31.90    5.30
   4  10   0   34.80    8.30
   4  10   0   36.70    5.70
   4  10   0   32.60    6.80
   4  10   0   39.60    8.10
  -5 -10   0  999.50   24.90
  -5 -10   0  916.21   29.80
  -5 -10   0  965.10   31.20
   5  10   0  925.11   27.20
   5  10   0  946.41   31.20
   5  10   0 1008.40   31.60
   5  10   0  958.90   24.40
  -6 -10   0  251.17   11.80
  -6 -10   0  270.17   16.20
  -6 -10   0  268.67   17.40
   6  10   0  265.97   13.90
   6  10   0  276.57   13.20
   6  10   0  281.57   17.60
   6  10   0  264.67   16.00
   6  10   0  289.47   17.90
  -7 -10   0  758.62   26.30
  -7 -10   0  721.93   28.60
   7  10   0  752.92   29.00
   7  10   0  754.22   28.70
   7  10   0  790.12   24.00
   7  10   0  752.92   28.40
   7  10   0  799.12   25.00
  -8 -10   0  127.09   13.10
  -8 -10   0  134.39   14.90
   8  10   0  130.39   10.90
   8  10   0   97.79   14.90
   8  10   0  124.09   15.50
   8  10   0  113.89   14.50
   8  10   0  121.79   12.50
  -9 -10   0   41.50    8.70
  -9 -10   0   57.79   11.50
   9  10   0   52.39   12.00
   9  10   0   52.29   11.40
   9  10   0   52.09   11.10
   9  10   0   66.59    8.60
   9  10   0   56.09   10.10
 -10 -10   0   74.99   13.10
 -10 -10   0   70.79   11.70
  10  10   0   66.39   13.40
  10  10   0   43.70   10.60
  10  10   0   85.39   13.80
  10  10   0   95.09   14.30
 -11 -10   0  151.48   18.40
  11  10   0  126.19   18.00
  11  10   0  121.79   16.60
  11  10   0  131.99   19.00
  11  10   0  149.39   17.30
 -12 -10   0   50.09   12.10
  12  10   0   29.30   10.60
  12  10   0   20.20   12.00
  12  10   0   43.30   11.80
  12  10   0   32.20   12.60
 -13 -10   0  108.09   18.20
  13  10   0   97.29   16.50
  13  10   0  111.09   18.50
  13  10   0  112.99   15.70
  13  10   0  129.89   21.00
 -14 -10   0   48.20   14.00
  14  10   0  100.49   18.40
  14  10   0   32.80   13.40
  14  10   0   74.39   16.00
   8 -11   0    9.30   11.90
   8 -11   0   16.00   11.70
  -8  11   0   24.50   12.60
  -8  11   0   21.10   12.50
  -8  11   0    1.10   11.60
   7 -11   0   19.70   12.30
   7 -11   0  -10.30    9.80
  -7  11   0  -12.10    8.90
  -7  11   0   -5.60    9.70
  -7  11   0    1.50   10.60
   6 -11   0  220.18   22.00
   6 -11   0  206.08   21.90
  -6  11   0  234.88   21.10
  -6  11   0  198.78   21.70
  -6  11   0  196.58   20.80
   5 -11   0   25.40   11.20
   5 -11   0    7.70    9.40
  -5  11   0   24.50   11.00
  -5  11   0   17.10   10.10
  -5  11   0    3.80    8.90
   4 -11   0  211.48   20.60
   4 -11   0  196.68   19.70
   4 -11   0  178.88   18.90
  -4  11   0  227.28   20.00
  -4  11   0  200.08   17.00
  -4  11   0  158.08   18.20
   3 -11   0  681.13   30.20
   3 -11   0  616.84   28.20
   3 -11   0  647.54   28.90
  -3  11   0  627.14   28.60
  -3  11   0  646.34   25.60
  -3  11   0  595.54   28.00
   2 -11   0  250.77   19.40
   2 -11   0  238.88   18.50
   2 -11   0  224.68   17.70
   2 -11   0  216.58   11.30
  -2  11   0  231.28   15.30
  -2  11   0  208.08   17.60
  -2  11   0  225.28   18.20
   1 -11   0    5.80    7.60
   1 -11   0   30.70   10.00
   1 -11   0   24.00    8.10
   1 -11   0   27.70    5.30
  -1  11   0   15.60    7.20
  -1  11   0   22.40    6.80
  -1  11   0   17.50    8.30
  -1  11   0   20.50    8.30
   0 -11   0  145.69   13.40
   0 -11   0  169.88   16.80
   0 -11   0  165.78   15.10
   0  11   0  153.88   15.30
   0  11   0  156.38   11.80
   0  11   0  185.78   15.40
   0  11   0  152.58   13.80
  -1 -11   0  418.36   20.70
  -1 -11   0  381.06   21.20
  -1 -11   0  382.46   17.70
   1  11   0  415.76   16.50
   1  11   0  406.46   20.80
   1  11   0  400.66   20.00
   1  11   0  409.76   19.90
  -2 -11   0  790.92   28.90
  -2 -11   0  869.11   22.00
  -2 -11   0  830.12   29.90
  -2 -11   0  803.72   24.70
   2  11   0  831.92   29.40
   2  11   0  863.11   29.10
   2  11   0  826.32   24.20
   2  11   0  822.92   27.90
  -3 -11   0  172.18   15.00
  -3 -11   0  186.48   11.40
  -3 -11   0  197.28   15.70
   3  11   0  197.18   15.40
   3  11   0  207.18   15.70
   3  11   0  187.38   14.20
  -4 -11   0   -2.60    6.20
  -4 -11   0    6.10    6.90
  -4 -11   0   -1.00    3.90
   4  11   0    4.00    5.60
   4  11   0    1.00    7.10
   4  11   0   -4.70    2.90
   4  11   0   -6.60    6.00
  -5 -11   0  323.27   18.20
  -5 -11   0  287.07   18.50
  -5 -11   0  317.77   13.30
   5  11   0  344.57   19.00
   5  11   0  321.77   19.40
   5  11   0  318.87   12.40
   5  11   0  340.67   16.60
  -6 -11   0    2.60    7.10
  -6 -11   0    3.90    6.50
  -6 -11   0    3.50    4.50
   6  11   0   -1.60    4.20
   6  11   0    1.10    6.50
   6  11   0   -1.40    6.70
   6  11   0    4.50    5.30
  -7 -11   0   22.00    5.40
  -7 -11   0   18.80    8.10
  -7 -11   0   26.00    8.10
   7  11   0   20.90    6.50
   7  11   0    1.50    7.40
   7  11   0   25.40    6.70
   7  11   0   20.80    8.20
   7  11   0   26.60    8.70
  -8 -11   0    0.50    7.80
  -8 -11   0    3.80    6.60
   8  11   0    0.30    5.70
   8  11   0    6.00    8.40
   8  11   0   10.90    8.60
   8  11   0   10.50    5.90
   8  11   0   11.70    8.40
  -9 -11   0   17.80    7.40
  -9 -11   0    7.90    8.30
   9  11   0   21.00    7.90
   9  11   0   34.90   10.50
   9  11   0   13.10    9.30
   9  11   0   31.10   10.10
   9  11   0   11.80    5.90
 -10 -11   0  194.98   15.90
 -10 -11   0  206.48   19.90
  10  11   0  179.28   19.40
  10  11   0  226.08   17.50
  10  11   0  142.39   17.40
  10  11   0  225.38   19.90
 -11 -11   0  188.18   20.60
  11  11   0  184.98   21.10
  11  11   0  159.48   19.90
  11  11   0  133.99   16.90
  11  11   0  176.48   18.20
 -12 -11   0  108.09   16.40
  12  11   0  134.99   19.80
  12  11   0  192.18   21.50
  12  11   0  160.18   18.60
  12  11   0  175.08   19.40
 -13 -11   0   71.09   15.10
  13  11   0   89.79   15.80
  13  11   0   96.89   17.30
  13  11   0   61.69   15.80
  13  11   0   80.69   14.20
   7 -12   0   80.29   16.50
   7 -12   0   85.09   16.80
  -7  12   0   73.39   16.00
  -7  12   0   44.00   14.40
  -7  12   0   86.49   17.10
   6 -12   0  143.79   20.60
   6 -12   0  147.59   20.50
  -6  12   0  110.49   17.60
  -6  12   0   76.69   15.60
  -6  12   0  114.69   16.20
   5 -12   0   29.20   12.00
   5 -12   0   40.10   12.40
  -5  12   0   10.00    9.90
  -5  12   0   52.99   12.90
  -5  12   0   16.90   10.70
   4 -12   0   33.50   11.30
   4 -12   0   14.10   10.30
  -4  12   0   23.60    9.30
  -4  12   0   19.80   10.50
  -4  12   0   16.40   10.00
   3 -12   0   67.79   12.70
   3 -12   0   59.79   12.90
   3 -12   0   80.89   13.40
  -3  12   0   54.09   12.00
  -3  12   0   72.69   11.20
  -3  12   0   62.79   12.80
   2 -12   0  160.48   18.50
   2 -12   0  152.08   17.00
   2 -12   0  141.49   17.40
  -2  12   0  162.98   14.70
  -2  12   0  163.68   17.40
  -2  12   0  123.99   16.30
   1 -12   0  198.28   16.70
   1 -12   0  256.47   19.50
   1 -12   0  204.68   18.90
   1 -12   0  211.98   11.30
  -1  12   0  207.18   14.80
  -1  12   0  236.88   16.70
  -1  12   0  196.08   18.20
  -1  12   0  224.08   18.40
   0 -12   0  211.98   18.70
   0 -12   0  189.58   16.90
   0 -12   0  189.98   15.10
   0  12   0  203.28   16.50
   0  12   0  186.98   13.20
   0  12   0  216.78   17.60
   0  12   0  157.28   16.40
  -1 -12   0   50.29   10.60
  -1 -12   0   33.70    7.90
  -1 -12   0   46.20    9.70
   1  12   0   33.00    6.90
   1  12   0   37.30   10.10
   1  12   0   34.40    9.00
   1  12   0   34.20    9.20
  -2 -12   0  118.79   11.50
  -2 -12   0  126.59   14.20
  -2 -12   0   98.59   13.80
   2  12   0   97.69   13.10
   2  12   0   96.69   10.20
   2  12   0  106.89   14.20
   2  12   0  117.79   13.60
  -3 -12   0   43.40   10.00
  -3 -12   0   52.39    7.70
  -3 -12   0   19.70    8.20
   3  12   0   46.70    9.80
   3  12   0   58.69    8.80
   3  12   0   44.60   10.20
   3  12   0   48.00    8.90
  -4 -12   0   66.99   11.70
  -4 -12   0   71.69   10.90
  -4 -12   0   67.49    8.80
   4  12   0   98.69   14.00
   4  12   0   81.09   10.60
   4  12   0   94.29   13.50
  -5 -12   0   12.80    4.90
  -5 -12   0    0.00    6.50
  -5 -12   0    0.30    7.10
   5  12   0   13.10    4.30
   5  12   0    1.60    7.10
   5  12   0   15.90    6.70
   5  12   0    5.00    7.50
  -6 -12   0  815.72   31.10
  -6 -12   0  810.22   23.30
  -6 -12   0  843.22   30.20
   6  12   0  800.72   30.90
   6  12   0  783.52   30.80
   6  12   0  817.42   27.10
   6  12   0  802.82   22.70
  -7 -12   0  172.58   11.50
  -7 -12   0  231.18   18.50
  -7 -12   0  194.38   16.40
   7  12   0  230.48   18.50
   7  12   0  203.58   14.20
   7  12   0  206.48   12.80
   7  12   0  175.68   17.70
  -8 -12   0  246.68   13.40
  -8 -12   0  246.68   20.00
  -8 -12   0  239.78   17.60
   8  12   0  254.97   15.40
   8  12   0  262.97   18.90
   8  12   0  262.37   20.00
   8  12   0  233.38   14.90
   8  12   0  221.78   18.90
  -9 -12   0  153.88   17.60
  -9 -12   0  142.09   15.10
   9  12   0  139.09   12.40
   9  12   0  173.98   14.60
   9  12   0  167.88   18.40
   9  12   0  185.08   18.50
   9  12   0  143.39   17.70
 -10 -12   0  -11.30    7.50
 -10 -12   0  -10.40    6.30
  10  12   0    8.80    9.30
  10  12   0   -3.40    7.30
  10  12   0    4.40    8.90
  10  12   0  -17.20    8.00
 -11 -12   0    2.50    9.60
  11  12   0   27.90   11.50
  11  12   0   13.70    9.50
  11  12   0   31.00   12.20
  11  12   0   32.30   11.20
 -12 -12   0    4.90   10.30
  12  12   0    8.10    9.80
  12  12   0   -0.30   10.80
  12  12   0    9.90   10.70
  12  12   0   -5.90    9.80
 -13 -12   0   42.80   14.50
  13  12   0   18.20   12.80
  13  12   0   23.90   10.70
  13  12   0   18.70   11.00
  13  12   0    6.70   11.50
   6 -13   0   17.50   12.90
   6 -13   0    9.50   11.40
  -6  13   0   21.20   11.60
  -6  13   0   15.00   11.80
  -6  13   0    6.10   11.40
   5 -13   0  291.17   25.50
   5 -13   0  285.17   25.00
  -5  13   0  268.37   24.50
  -5  13   0  278.77   24.50
  -5  13   0  244.88   22.00
   4 -13   0  190.88   21.20
   4 -13   0  215.48   20.70
  -4  13   0  188.98   21.20
  -4  13   0  186.98   18.80
  -4  13   0  196.68   21.70
   3 -13   0   27.00   10.80
   3 -13   0   26.40   11.40
   3 -13   0   40.20   12.40
  -3  13   0   17.70   10.70
  -3  13   0   29.20    9.20
  -3  13   0   14.20    9.90
   2 -13   0  261.77   22.60
   2 -13   0  302.17   21.40
   2 -13   0  304.97   22.70
  -2  13   0  299.27   22.00
  -2  13   0  257.97   21.10
  -2  13   0  285.77   18.20
   1 -13   0  294.37   22.40
   1 -13   0  291.57   20.20
   1 -13   0  286.17   21.70
  -1  13   0  307.37   17.40
  -1  13   0  315.07   22.30
  -1  13   0  326.87   22.00
   0 -13   0   44.00   11.70
   0 -13   0   49.60   10.20
   0 -13   0   46.40   11.30
   0  13   0   39.70   11.30
   0  13   0   45.40   11.20
   0  13   0   59.89    8.90
   0  13   0   53.09   10.30
  -1 -13   0   11.70    8.90
  -1 -13   0   18.40    7.50
  -1 -13   0   13.00    9.00
   1  13   0    5.20    7.90
   1  13   0   14.40    8.40
   1  13   0   23.70    9.30
   1  13   0   11.70    6.10
  -2 -13   0  315.17   17.10
  -2 -13   0  318.27   22.00
  -2 -13   0  312.27   20.60
   2  13   0  329.37   20.20
   2  13   0  327.17   15.80
   2  13   0  321.87   21.10
   2  13   0  342.37   20.50
  -3 -13   0  243.58   18.50
  -3 -13   0  215.88   18.70
  -3 -13   0  264.17   14.70
   3  13   0  226.28   16.70
   3  13   0  227.38   13.80
   3  13   0  224.98   18.50
   3  13   0  246.08   19.50
  -4 -13   0  372.06   16.20
  -4 -13   0  362.66   21.60
  -4 -13   0  341.97   21.40
   4  13   0  387.26   21.60
   4  13   0  408.36   20.60
   4  13   0  375.86   22.00
  -5 -13   0  490.05   24.50
  -5 -13   0  418.46   23.60
  -5 -13   0  436.66   17.30
   5  13   0  502.85   22.10
   5  13   0  486.85   24.80
   5  13   0  530.65   25.40
  -6 -13   0  466.05   24.10
  -6 -13   0  469.55   24.90
  -6 -13   0  485.95   17.50
   6  13   0  432.76   24.50
   6  13   0  504.95   25.20
   6  13   0  519.35   21.90
  -7 -13   0   21.50    9.30
  -7 -13   0   24.70    9.10
   7  13   0   30.40    8.00
   7  13   0   18.90    9.30
   7  13   0   26.20    9.70
  -8 -13   0   20.80   10.20
  -8 -13   0   25.40    8.90
   8  13   0   18.70    7.30
   8  13   0   24.50   10.10
   8  13   0   22.20   10.30
  -9 -13   0   17.70    8.40
  -9 -13   0   11.20    9.40
   9  13   0    2.50    8.70
   9  13   0   13.90    6.80
   9  13   0    7.40    8.80
   9  13   0   23.50   10.00
 -10 -13   0  150.48   19.00
 -10 -13   0  177.28   17.10
  10  13   0  161.38   18.90
  10  13   0  128.99   18.00
  10  13   0  157.08   19.30
 -11 -13   0  145.79   19.60
  11  13   0  153.18   19.70
  11  13   0  120.19   19.40
  11  13   0  171.28   21.40
 -12 -13   0  437.26   29.90
  12  13   0  484.85   31.30
  12  13   0  452.25   30.00
  12  13   0  508.65   29.20
 -13 -13   0   57.69   14.90
  13  13   0   72.39   16.70
  13  13   0   96.29   18.70
  13  13   0   65.39   14.60
   5 -14   0   49.00   14.20
   5 -14   0   57.89   15.70
  -5  14   0   63.49   15.60
  -5  14   0   73.99   15.90
  -5  14   0   36.10   12.20
   4 -14   0  122.59   17.70
   4 -14   0  167.28   21.80
  -4  14   0  101.89   16.80
  -4  14   0  105.39   16.60
  -4  14   0  108.69   15.00
   3 -14   0    2.20    9.70
   3 -14   0   -5.60    8.60
   3 -14   0    2.20   10.80
  -3  14   0   -5.20    7.70
  -3  14   0    2.30   10.50
  -3  14   0    9.70   10.20
   2 -14   0   11.90    9.80
   2 -14   0   -1.40    9.50
   2 -14   0    0.00    9.30
  -2  14   0   14.80   10.60
  -2  14   0   11.60    7.70
  -2  14   0    7.70   10.20
   1 -14   0   27.70   11.20
   1 -14   0   31.10   11.40
   1 -14   0   27.00    9.90
  -1  14   0   38.30   11.40
  -1  14   0   25.20    9.80
  -1  14   0   27.00    8.20
   0 -14   0  294.67   22.80
   0 -14   0  264.17   21.70
   0 -14   0  263.87   18.90
   0  14   0  248.38   19.60
   0  14   0  277.77   21.70
   0  14   0  261.57   21.10
   0  14   0  280.37   16.90
  -1 -14   0  179.98   19.30
  -1 -14   0  190.28   18.80
  -1 -14   0  169.38   15.70
   1  14   0  178.68   18.40
   1  14   0  149.59   16.80
   1  14   0  137.09   18.00
   1  14   0  165.88   13.30
  -2 -14   0  119.39   16.50
  -2 -14   0  116.59   13.30
  -2 -14   0  118.59   17.50
   2  14   0  111.89   15.70
   2  14   0  155.88   16.60
   2  14   0  150.38   12.50
   2  14   0  137.59   17.50
  -3 -14   0   14.40   10.20
  -3 -14   0   21.40    9.50
  -3 -14   0   19.00    7.20
   3  14   0   24.10    6.90
   3  14   0    8.90    8.70
   3  14   0   47.90   10.80
  -4 -14   0   89.09   14.20
  -4 -14   0   83.89   10.50
  -4 -14   0   69.69   12.30
   4  14   0   84.69   11.90
   4  14   0   62.89   12.20
   4  14   0   67.39   10.00
   4  14   0   84.29   13.10
  -5 -14   0   -0.50    7.80
  -5 -14   0   12.60    9.50
   5  14   0    9.80    7.60
   5  14   0    8.70    8.90
   5  14   0    8.80    9.10
  -6 -14   0   27.50    9.70
  -6 -14   0   27.20    9.80
   6  14   0   24.20   10.30
   6  14   0   27.60   10.40
   6  14   0   31.80    8.80
  -7 -14   0  118.19   16.40
  -7 -14   0  112.09   15.60
   7  14   0  111.89   13.70
   7  14   0   78.39   13.40
   7  14   0   64.19   13.50
  -8 -14   0  237.28   19.50
  -8 -14   0  216.58   20.60
   8  14   0  228.48   16.20
   8  14   0  253.27   21.50
   8  14   0  242.28   20.90
  -9 -14   0  226.68   21.00
  -9 -14   0  196.38   18.30
   9  14   0  198.78   20.80
   9  14   0  183.38   20.30
 -10 -14   0  387.16   26.50
 -10 -14   0  375.36   22.90
  10  14   0  404.56   27.30
  10  14   0  411.26   26.80
 -11 -14   0   43.40   13.70
  11  14   0   32.70   11.70
  11  14   0   28.60   12.80
  11  14   0   24.50   11.40
 -12 -14   0   -2.60   10.70
  12  14   0   -1.10    9.80
  12  14   0    7.70   10.50
  12  14   0   13.20   11.90
   4 -15   0  -10.40    9.40
   4 -15   0   -7.70   10.70
  -4  15   0    3.50   10.40
  -4  15   0   -4.70   10.30
   3 -15   0  168.68   22.20
   3 -15   0  157.68   20.60
   3 -15   0  166.28   22.20
  -3  15   0  162.68   20.80
  -3  15   0  142.09   20.90
   2 -15   0   30.70   12.50
   2 -15   0   29.90   12.60
   2 -15   0   35.60   11.90
  -2  15   0   42.40   13.10
  -2  15   0   42.90   12.80
   1 -15   0  145.29   20.10
   1 -15   0  158.88   21.20
   1 -15   0  199.68   19.50
  -1  15   0  182.78   23.90
  -1  15   0  229.68   22.30
  -1  15   0  214.48   21.20
   0 -15   0  145.09   16.70
   0 -15   0  108.99   16.70
   0 -15   0  130.09   18.60
   0  15   0  138.19   18.70
   0  15   0  168.38   19.20
   0  15   0  143.99   15.00
   0  15   0  114.29   16.80
  -1 -15   0   -1.80    7.20
  -1 -15   0  -12.00    8.70
  -1 -15   0    1.00    8.60
   1  15   0   -6.00    8.10
   1  15   0    4.00    5.80
   1  15   0    0.20    8.70
   1  15   0   27.40   10.30
  -2 -15   0    7.90    9.70
  -2 -15   0    7.80    7.10
  -2 -15   0    5.40   10.00
   2  15   0   13.70    6.40
   2  15   0   13.00    9.50
   2  15   0   15.40    9.40
   2  15   0   21.30    9.90
  -3 -15   0  115.99   14.40
  -3 -15   0  142.69   18.90
  -3 -15   0  138.99   18.00
   3  15   0  129.39   17.70
   3  15   0  175.68   18.10
   3  15   0  158.28   12.90
   3  15   0  131.29   17.80
  -4 -15   0  148.39   18.40
  -4 -15   0  157.38   18.90
   4  15   0  157.28   13.10
   4  15   0  183.28   19.80
   4  15   0  166.38   17.10
   4  15   0  131.59   18.10
  -5 -15   0  269.47   21.70
  -5 -15   0  264.67   21.50
   5  15   0  283.77   19.60
   5  15   0  301.47   16.60
   5  15   0  298.87   22.70
  -6 -15   0  213.08   19.50
  -6 -15   0  236.48   21.10
   6  15   0  201.68   20.00
   6  15   0  222.58   17.50
   6  15   0  205.68   20.60
  -7 -15   0   44.50   11.90
  -7 -15   0   57.49   12.00
   7  15   0   53.29   13.30
   7  15   0   30.90   11.60
   7  15   0   47.00   10.20
  -8 -15   0   33.00   11.30
  -8 -15   0   33.80   10.90
   8  15   0   34.50   12.30
   8  15   0   47.00   13.50
   8  15   0   22.40    8.60
  -9 -15   0   14.80   10.50
  -9 -15   0   15.20    9.20
   9  15   0   -9.60    9.30
   9  15   0    2.90    9.40
 -10 -15   0   65.09   14.90
 -10 -15   0   62.59   12.40
  10  15   0   43.20   13.70
  10  15   0   48.60   13.70
 -11 -15   0  165.98   21.80
  11  15   0  162.48   22.00
  11  15   0  152.28   21.40
 -12 -15   0   64.79   14.60
  12  15   0   58.49   15.00
  12  15   0   62.49   15.30
   3 -16   0  156.78   21.20
   3 -16   0  155.48   23.30
  -3  16   0  163.48   21.90
  -3  16   0  147.29   22.60
   2 -16   0    2.10   10.50
   2 -16   0   -0.40   10.20
   2 -16   0   11.90   10.80
  -2  16   0    8.50   10.50
  -2  16   0  -13.50    9.60
   1 -16   0   10.90   11.50
   1 -16   0    5.30   11.80
   1 -16   0    4.80    9.40
  -1  16   0    3.70    9.50
  -1  16   0   -2.90    9.80
   0 -16   0   57.69   15.00
   0 -16   0   66.39   12.70
   0 -16   0   60.09   13.70
   0  16   0   86.39   15.60
   0  16   0   71.09   14.40
  -1 -16   0   63.99   15.90
  -1 -16   0   64.29   14.30
  -1 -16   0   58.09   14.80
   1  16   0   60.29   13.10
   1  16   0   58.59   14.10
   1  16   0   70.89   13.50
  -2 -16   0   90.89   15.60
  -2 -16   0  121.59   16.80
   2  16   0  138.09   18.60
   2  16   0  108.79   16.00
   2  16   0  147.89   19.20
  -3 -16   0  163.78   19.60
  -3 -16   0  180.98   20.80
   3  16   0  183.48   19.30
   3  16   0  184.58   20.90
   3  16   0  177.38   20.20
  -4 -16   0  274.27   23.80
  -4 -16   0  286.57   23.40
   4  16   0  245.88   20.70
   4  16   0  266.07   23.00
   4  16   0  309.77   23.60
  -5 -16   0   79.19   14.60
  -5 -16   0   77.99   14.00
   5  16   0   84.29   14.70
   5  16   0  102.29   15.80
   5  16   0   96.49   16.20
  -6 -16   0    8.80    9.40
  -6 -16   0    6.30    9.50
   6  16   0  -11.10    7.20
   6  16   0   -2.00    9.10
   6  16   0  -20.00    8.50
  -7 -16   0   10.60   10.90
  -7 -16   0   12.60   10.00
   7  16   0   18.00   10.60
   7  16   0   18.70   11.40
   7  16   0   20.80    9.20
  -8 -16   0  142.39   18.70
  -8 -16   0  106.59   16.90
   8  16   0  110.19   18.90
   8  16   0  135.89   20.30
   8  16   0  102.89   16.50
  -9 -16   0  246.78   22.00
  -9 -16   0  284.67   24.40
   9  16   0  287.17   24.80
   9  16   0  268.67   24.60
 -10 -16   0  174.58   19.60
 -10 -16   0  189.28   22.50
  10  16   0  188.88   22.10
  10  16   0  138.09   19.30
 -11 -16   0   12.90   10.70
  11  16   0   22.70   11.90
  11  16   0   25.50   13.20
   2 -17   0   67.49   15.90
   2 -17   0   41.20   14.00
  -2  17   0   65.69   15.20
  -2  17   0   53.69   15.50
   1 -17   0   49.20   15.20
   1 -17   0   30.70   12.90
  -1  17   0    5.90   11.20
  -1  17   0   25.00   11.90
   0 -17   0   35.20   14.10
   0 -17   0   70.59   15.60
   0  17   0   37.00   13.00
   0  17   0   32.70   12.90
  -1 -17   0   72.59   15.90
  -1 -17   0  101.19   17.70
   1  17   0  130.89   20.00
   1  17   0  109.49   16.30
   1  17   0   93.09   15.90
  -2 -17   0   70.99   15.60
  -2 -17   0   54.79   13.70
   2  17   0   65.49   15.50
   2  17   0   56.39   13.40
   2  17   0   75.99   15.10
  -3 -17   0   -9.60    8.60
  -3 -17   0    6.40   11.40
   3  17   0   13.90   11.20
   3  17   0    5.00    9.90
   3  17   0   12.40   10.90
  -4 -17   0   30.30   12.70
  -4 -17   0   39.10   12.50
   4  17   0   55.09   13.20
   4  17   0   28.30   12.80
   4  17   0   45.00   11.50
  -5 -17   0  113.39   17.50
  -5 -17   0   96.29   15.90
   5  17   0   90.99   16.10
   5  17   0   97.99   14.90
   5  17   0  109.19   17.20
  -6 -17   0   71.19   14.30
  -6 -17   0   75.59   15.40
   6  17   0   46.50   14.00
   6  17   0   81.09   13.50
   6  17   0   82.09   15.30
  -7 -17   0   44.50   13.10
  -7 -17   0   17.90   11.10
   7  17   0   31.60   12.70
   7  17   0    8.80    8.90
   7  17   0   20.30   11.90
  -8 -17   0   79.99   15.50
  -8 -17   0   45.70   12.90
   8  17   0   67.09   15.80
   8  17   0   59.69   14.10
  -9 -17   0   19.60   12.30
  -9 -17   0   11.40   10.20
   9  17   0   21.70   12.40
   9  17   0   35.20   13.30
 -10 -17   0   43.10   13.40
 -10 -17   0   46.10   14.30
  10  17   0   25.90   13.40
  10  17   0   33.20   13.00
   0 -18   0    9.60   13.00
   0 -18   0   16.40   13.10
   0  18   0   24.70   13.20
   0  18   0   14.90   12.30
  -1 -18   0  100.59   18.70
  -1 -18   0   48.00   16.00
   1  18   0   76.59   15.30
   1  18   0   66.39   15.20
  -2 -18   0  412.76   30.20
  -2 -18   0  382.66   29.30
   2  18   0  427.36   28.50
   2  18   0  441.26   30.00
   2  18   0  386.96   27.50
  -3 -18   0  203.98   24.00
  -3 -18   0  147.09   22.40
   3  18   0  166.38   21.00
   3  18   0  170.98   21.20
   3  18   0  184.08   22.20
  -4 -18   0  202.38   22.70
  -4 -18   0  228.78   24.60
   4  18   0  215.68   24.20
   4  18   0  212.88   23.70
   4  18   0  213.28   21.60
  -5 -18   0   79.29   15.30
  -5 -18   0   83.39   15.80
   5  18   0  112.49   17.90
   5  18   0   72.69   15.10
   5  18   0   61.59   13.50
  -6 -18   0  113.99   17.90
  -6 -18   0  132.79   19.60
   6  18   0   98.99   16.90
   6  18   0  102.49   15.40
   6  18   0  121.89   18.50
  -7 -18   0   12.00   12.10
  -7 -18   0   -8.30    9.80
   7  18   0    8.70   11.50
   7  18   0   38.90   12.00
  -8 -18   0    2.60   10.30
  -8 -18   0    0.70   10.20
   8  18   0   -9.90   10.30
   8  18   0    7.70   11.20
  -9 -18   0   54.09   14.50
  -9 -18   0   62.29   14.20
   9  18   0   51.89   15.30
   9  18   0   57.19   15.40
  -3 -19   0  -11.10   10.60
  -3 -19   0   21.30   12.40
   3  19   0    7.80   11.50
   3  19   0   -8.20   11.40
   3  19   0   -8.10   10.60
  -4 -19   0   97.19   18.20
  -4 -19   0   88.09   16.60
   4  19   0   80.79   16.30
   4  19   0   70.99   16.60
   4  19   0   83.69   17.30
  -5 -19   0   -8.40   10.90
  -5 -19   0   -1.60   10.10
   5  19   0   -7.20    9.60
   5  19   0   15.20   12.40
   5  19   0  -15.30   10.50
  -6 -19   0    1.90   10.80
  -6 -19   0   24.70   13.20
   6  19   0   17.50   13.00
   6  19   0   14.90   12.40
   6  19   0  -10.40    9.20
  -7 -19   0  340.37   28.20
  -7 -19   0  295.97   27.70
   7  19   0  256.47   26.60
   7  19   0  266.97   26.50
   6  19  -1  143.69   22.70
   6  19  -1  161.28   22.60
  -6 -19   1   82.19   16.70
  -6 -19   1  154.98   22.20
   5  19  -1   12.40   12.40
   5  19  -1   33.60   13.90
   5  19  -1   24.10   11.80
  -5 -19   1   48.00   14.80
  -5 -19   1   31.60   13.70
   4  19  -1   16.80   12.70
   4  19  -1   17.20   11.80
   4  19  -1   34.70   13.80
  -4 -19   1   32.60   14.10
  -4 -19   1   37.50   14.30
   3  19  -1   17.40   12.50
   3  19  -1   32.00   13.30
   3  19  -1   27.40   12.70
  -3 -19   1   11.20   13.20
  -3 -19   1   25.30   12.90
   9  18  -1   49.50   14.30
   9  18  -1   33.30   13.70
  -9 -18   1   14.30   12.10
  -9 -18   1   45.10   13.20
   8  18  -1  194.48   23.50
   8  18  -1  251.17   25.00
  -8 -18   1  208.18   24.70
  -8 -18   1  210.78   23.60
   7  18  -1  159.38   21.70
  -7 -18   1  141.69   21.90
  -7 -18   1  160.68   22.00
   6  18  -1   63.69   16.10
   6  18  -1   52.09   15.80
   6  18  -1   64.29   13.00
  -6 -18   1   47.70   14.70
  -6 -18   1   55.39   14.90
   5  18  -1  -19.90    9.00
   5  18  -1    6.60   11.30
   5  18  -1    8.70   10.30
  -5 -18   1   20.40   11.90
  -5 -18   1   14.70   11.30
   4  18  -1    5.30   10.00
   4  18  -1   -1.90   10.20
   4  18  -1  -21.50    8.50
  -4 -18   1    1.60   10.30
  -4 -18   1    6.30   11.30
   3  18  -1  128.99   19.40
   3  18  -1  128.29   20.10
   3  18  -1  131.49   19.10
  -3 -18   1  150.88   22.40
  -3 -18   1  108.79   18.20
   2  18  -1   59.29   14.70
   2  18  -1   15.70   11.80
   2  18  -1   27.20   13.90
  -2 -18   1   31.30   13.60
  -2 -18   1   44.70   15.00
   1  18  -1  252.67   25.10
   1  18  -1  274.77   26.00
  -1 -18   1  248.88   25.50
  -1 -18   1  241.48   26.30
   0  18  -1  114.89   18.40
   0  18  -1   90.39   16.90
   0 -18   1  118.49   19.00
   0 -18   1  111.29   19.10
  10  17  -1   82.29   16.90
  10  17  -1   85.09   17.00
 -10 -17   1   66.39   13.90
 -10 -17   1   89.99   16.40
   9  17  -1   72.19   15.70
   9  17  -1   90.89   16.50
  -9 -17   1   69.59   14.90
  -9 -17   1   61.59   14.70
   8  17  -1   91.39   16.80
   8  17  -1  113.39   17.70
  -8 -17   1   84.39   15.20
  -8 -17   1   70.39   14.10
   7  17  -1   22.20   11.70
   7  17  -1   35.60   12.60
  -7 -17   1    4.90    9.80
  -7 -17   1   17.60   11.70
   6  17  -1   14.30   11.00
   6  17  -1   13.70   10.90
   6  17  -1    2.80    8.60
  -6 -17   1   -7.00    9.30
  -6 -17   1   -0.20    9.90
   5  17  -1  209.48   19.80
   5  17  -1  171.28   22.20
   5  17  -1  235.28   22.90
  -5 -17   1  195.18   21.70
  -5 -17   1  166.98   21.20
   4  17  -1  108.19   17.00
   4  17  -1  109.59   16.30
   4  17  -1   86.99   16.20
  -4 -17   1  132.69   19.30
  -4 -17   1  116.29   16.70
   3  17  -1  126.69   18.80
   3  17  -1  143.29   19.90
   3  17  -1  115.29   17.40
  -3 -17   1  107.59   17.20
  -3 -17   1  153.58   21.40
   2  17  -1   51.79   14.00
   2  17  -1   46.40   12.70
   2  17  -1   30.30   12.00
  -2 -17   1   57.49   15.00
  -2 -17   1   41.40   13.20
   1  17  -1   45.70   13.70
   1  17  -1   39.40   13.10
  -1 -17   1   42.70   13.40
  -1 -17   1   51.09   14.60
   0  17  -1   46.50   13.70
   0  17  -1   28.00   12.20
   0 -17   1    7.20   11.80
   0 -17   1   21.30   12.80
  -1  17  -1   -1.60    9.70
  -1  17  -1    0.40   10.00
   1 -17   1   -9.50   10.40
   1 -17   1    4.20   11.50
  -2  17  -1   54.99   14.00
  -2  17  -1   53.49   15.50
   2 -17   1   36.10   15.10
   2 -17   1   29.00   14.60
   2 -17   1   30.70   13.70
  11  16  -1    7.40   11.60
  11  16  -1   23.30   12.70
 -11 -16   1   19.50   12.40
  10  16  -1   52.59   13.60
  10  16  -1   61.79   14.60
 -10 -16   1   46.60   12.50
 -10 -16   1   50.39   13.90
   9  16  -1  176.88   21.20
   9  16  -1  165.08   21.70
  -9 -16   1  187.58   22.40
  -9 -16   1  172.58   20.40
   8  16  -1  144.39   20.50
   8  16  -1  110.39   17.20
  -8 -16   1  127.09   19.20
  -8 -16   1  151.98   20.10
   7  16  -1  109.99   15.00
   7  16  -1  156.78   20.20
   7  16  -1  144.69   20.10
  -7 -16   1  122.49   19.20
  -7 -16   1  133.99   18.80
   6  16  -1   -6.50    9.20
   6  16  -1    8.00    9.80
   6  16  -1    3.00    7.90
  -6 -16   1    8.30    9.50
  -6 -16   1    5.90    9.60
   5  16  -1   21.80    9.20
   5  16  -1    9.30   10.70
   5  16  -1   13.00   10.30
  -5 -16   1   30.90   11.40
  -5 -16   1   32.10   12.10
   4  16  -1    9.50   10.80
   4  16  -1   17.80    9.20
   4  16  -1    3.70    9.60
  -4 -16   1   -6.40    9.10
  -4 -16   1   11.40   10.60
   3  16  -1    6.20    9.50
   3  16  -1   14.80   10.70
   3  16  -1   -5.10    8.60
  -3 -16   1   11.50   10.70
  -3 -16   1    4.00    9.90
   2  16  -1   90.19   15.40
   2  16  -1   80.69   13.90
   2  16  -1   77.09   14.60
  -2 -16   1   84.49   16.00
  -2 -16   1  101.79   15.90
   1  16  -1  136.59   18.80
   1  16  -1  144.19   20.10
   1  16  -1  114.39   16.60
  -1 -16   1  100.29   16.20
  -1 -16   1  117.69   17.20
  -1 -16   1  157.68   21.10
   0  16  -1  273.97   23.90
   0  16  -1  291.87   24.20
   0 -16   1  267.77   21.60
   0 -16   1  298.57   24.80
   0 -16   1  289.47   25.50
  -1  16  -1  240.68   23.40
  -1  16  -1  205.88   22.80
   1 -16   1  179.88   23.00
   1 -16   1  219.18   24.10
   1 -16   1  202.38   20.60
  -2  16  -1  104.69   17.20
  -2  16  -1  106.99   17.30
   2 -16   1  107.29   16.90
   2 -16   1  119.19   19.40
   2 -16   1  131.49   20.00
  -3  16  -1   -7.10   10.50
  -3  16  -1  -11.40    9.40
   3 -16   1   -4.40   10.10
   3 -16   1   14.10   12.40
   3 -16   1    6.10   11.00
  12  15  -1   -5.50    9.60
  12  15  -1   -1.30   10.80
 -12 -15   1   -4.60   10.00
  11  15  -1   32.80   12.00
  11  15  -1   34.00   13.20
 -11 -15   1   25.50   12.50
  10  15  -1  392.96   26.80
  10  15  -1  354.46   27.10
 -10 -15   1  371.46   27.50
 -10 -15   1  433.06   25.70
   9  15  -1  269.67   23.60
   9  15  -1  274.97   23.70
  -9 -15   1  276.57   22.10
  -9 -15   1  288.87   24.10
   8  15  -1   52.89   12.70
   8  15  -1   52.29   13.00
  -8 -15   1   40.50   12.50
  -8 -15   1   44.30   11.80
   7  15  -1   16.10   10.80
   7  15  -1   25.50    8.60
   7  15  -1   38.80   11.70
  -7 -15   1   26.70   10.60
  -7 -15   1   20.50   10.30
   6  15  -1   25.70   11.10
   6  15  -1   40.40    9.60
   6  15  -1   32.00   11.10
  -6 -15   1   34.50   10.90
  -6 -15   1   49.60   12.50
   5  15  -1   17.30   10.00
   5  15  -1   14.40    8.60
  -5 -15   1   17.80   10.50
  -5 -15   1   12.80    9.60
   4  15  -1   37.90   12.20
   4  15  -1   23.00   10.60
   4  15  -1   47.50   10.80
  -4 -15   1   36.40   11.00
  -4 -15   1   36.90   11.20
   3  15  -1  181.98   17.90
   3  15  -1  158.38   18.50
   3  15  -1  150.58   18.80
  -3 -15   1  162.38   14.60
  -3 -15   1  146.09   19.00
  -3 -15   1  167.28   19.00
   2  15  -1  145.49   17.90
   2  15  -1  135.99   18.30
   2  15  -1  142.09   17.80
  -2 -15   1  159.78   15.60
  -2 -15   1  118.19   18.30
  -2 -15   1  158.68   19.80
   1  15  -1  100.99   15.10
   1  15  -1  116.99   17.00
   1  15  -1  118.09   17.60
  -1 -15   1  118.89   17.90
  -1 -15   1  112.79   14.90
  -1 -15   1  112.99   18.50
   0  15  -1   87.29   14.70
   0  15  -1   70.49   14.30
   0 -15   1   88.99   14.90
   0 -15   1   62.89   13.90
   0 -15   1   56.19   11.70
  -1  15  -1   18.40   10.60
  -1  15  -1   11.80   10.90
   1 -15   1   17.60   10.30
   1 -15   1   22.70   11.20
   1 -15   1   19.70   11.90
  -2  15  -1   20.80   11.40
  -2  15  -1   28.50   12.30
   2 -15   1   14.30   11.90
   2 -15   1   18.20   10.80
   2 -15   1   30.50   11.90
  -3  15  -1    4.40   10.50
  -3  15  -1   10.10   10.30
   3 -15   1   10.60   12.50
   3 -15   1    3.90   10.40
   3 -15   1   11.80   11.40
  -4  15  -1   48.80   14.10
  -4  15  -1   25.20   13.20
   4 -15   1   37.20   13.10
   4 -15   1   61.69   15.80
  12  14  -1  100.59   18.80
  12  14  -1   85.19   16.10
 -12 -14   1   70.39   15.40
  11  14  -1   61.09   14.30
  11  14  -1   67.49   14.80
 -11 -14   1   62.59   15.20
  10  14  -1    7.40   10.50
  10  14  -1   -0.70    8.90
 -10 -14   1   -2.20    9.70
 -10 -14   1   13.10    9.40
   9  14  -1   33.40   11.50
   9  14  -1   31.10   12.10
  -9 -14   1   23.90   10.10
  -9 -14   1   42.60   12.10
   8  14  -1   -7.50    8.10
   8  14  -1   11.50   10.00
  -8 -14   1   -6.00    7.90
  -8 -14   1   -7.50    7.70
   7  14  -1   34.10    8.40
   7  14  -1   37.80   12.00
   7  14  -1   37.50   11.30
  -7 -14   1   50.29   12.20
  -7 -14   1   42.40   11.10
   6  14  -1  122.39   13.90
   6  14  -1  111.49   15.40
   6  14  -1  106.09   16.50
  -6 -14   1  109.49   15.60
  -6 -14   1  109.29   16.80
   5  14  -1  128.99   14.60
   5  14  -1  167.78   17.90
   5  14  -1  129.69   17.00
  -5 -14   1  108.39   16.50
  -5 -14   1  152.78   17.70
  -5 -14   1  126.19   12.00
   4  14  -1  202.98   16.60
   4  14  -1  186.98   19.00
   4  14  -1  211.68   19.00
   4  14  -1  186.28   12.40
  -4 -14   1  179.28   13.70
  -4 -14   1  214.78   19.30
  -4 -14   1  181.38   18.40
   3  14  -1  153.08   11.30
   3  14  -1  169.48   18.20
   3  14  -1  157.38   18.10
   3  14  -1  139.69   15.20
  -3 -14   1  148.69   13.80
  -3 -14   1  160.38   19.20
  -3 -14   1  142.09   17.90
   2  14  -1   27.10   10.10
   2  14  -1   30.60   10.80
   2  14  -1   21.20    9.10
   2  14  -1   24.00    6.30
  -2 -14   1   19.60    9.50
  -2 -14   1   29.70    9.90
  -2 -14   1   24.70    8.00
   1  14  -1    0.10    8.30
   1  14  -1   -5.10    8.60
   1  14  -1   -4.30    7.90
   1  14  -1    6.80    5.70
  -1 -14   1    4.50    8.40
  -1 -14   1  -11.90    6.40
  -1 -14   1   12.30    9.50
   0  14  -1  337.47   23.30
   0  14  -1  367.76   17.80
   0  14  -1  356.06   24.00
   0  14  -1  370.46   22.40
   0 -14   1  381.36   26.00
   0 -14   1  370.76   21.70
   0 -14   1  370.26   24.40
  -1  14  -1  332.07   23.80
  -1  14  -1  316.87   23.50
  -1  14  -1  301.17   17.50
   1 -14   1  343.87   24.30
   1 -14   1  326.27   25.10
   1 -14   1  336.17   22.10
  -2  14  -1   71.99   11.30
  -2  14  -1   74.39   14.20
  -2  14  -1   90.09   14.70
   2 -14   1   76.69   14.40
   2 -14   1   80.39   15.50
   2 -14   1   75.69   13.60
  -3  14  -1   65.09   13.90
  -3  14  -1   40.70   12.60
  -3  14  -1   57.39   13.50
   3 -14   1   65.69   14.00
   3 -14   1   87.09   15.50
   3 -14   1   29.30   12.70
  -4  14  -1   60.79   14.90
  -4  14  -1   16.90   12.60
   4 -14   1   25.30   12.40
   4 -14   1   60.39   14.60
   4 -14   1   59.09   14.70
  -5  14  -1   -9.90   10.10
  -5  14  -1    3.50   10.90
   5 -14   1    2.40   10.50
   5 -14   1   26.90   12.90
  13  13  -1   -5.70   10.40
  13  13  -1    1.80   10.40
  13  13  -1   -9.90   11.10
 -13 -13   1    2.90   12.20
  12  13  -1   -0.70   10.40
  12  13  -1   -0.50   10.20
  12  13  -1    1.10   10.90
 -12 -13   1   -0.10   10.50
  11  13  -1   46.60   13.50
  11  13  -1   57.99   14.40
  11  13  -1  117.09   18.10
 -11 -13   1   70.59   14.80
  10  13  -1  240.08   21.60
  10  13  -1  239.58   24.60
  10  13  -1  234.58   23.00
 -10 -13   1  207.38   21.40
 -10 -13   1  281.67   20.50
   9  13  -1  176.98   19.70
   9  13  -1  192.68   19.00
   9  13  -1  208.88   20.30
  -9 -13   1  186.18   17.70
  -9 -13   1  184.18   19.80
   8  13  -1   18.40   10.40
   8  13  -1   54.19   13.00
   8  13  -1   44.00    8.20
   8  13  -1   49.60   11.70
  -8 -13   1   34.60   10.90
  -8 -13   1   26.30    9.30
   7  13  -1  124.09   16.60
   7  13  -1  134.59   16.80
   7  13  -1  129.59   12.70
  -7 -13   1  133.99   16.40
  -7 -13   1  116.39   11.30
  -7 -13   1  117.99   16.00
   6  13  -1   86.29   14.30
   6  13  -1   72.19   12.20
   6  13  -1   83.89   11.50
  -6 -13   1   58.69   11.50
  -6 -13   1   83.69   10.00
  -6 -13   1   85.79   13.00
   5  13  -1    5.30    6.30
   5  13  -1   13.00    8.90
   5  13  -1   10.40    8.30
  -5 -13   1    7.60    8.20
  -5 -13   1    3.00    5.20
  -5 -13   1   -4.60    7.30
   4  13  -1  111.29   15.30
   4  13  -1   91.79    9.80
   4  13  -1   71.99   12.00
   4  13  -1   82.69   12.60
  -4 -13   1   73.79   12.20
  -4 -13   1  107.49   15.70
  -4 -13   1   88.39   10.60
   3  13  -1   26.20    9.80
   3  13  -1   11.40    7.60
   3  13  -1   15.90    5.50
   3  13  -1   14.00    9.20
  -3 -13   1   19.70    8.70
  -3 -13   1   17.90    9.30
  -3 -13   1    9.30    6.40
   2  13  -1  138.79   11.10
   2  13  -1  114.29   14.50
   2  13  -1  149.49   16.90
   2  13  -1  143.59   15.80
  -2 -13   1  148.19   16.20
  -2 -13   1  148.39   13.50
  -2 -13   1  117.59   17.00
   1  13  -1  722.63   29.90
   1  13  -1  844.62   32.70
   1  13  -1  761.02   24.30
   1  13  -1  758.92   30.40
  -1 -13   1  772.22   32.20
  -1 -13   1  772.32   31.50
  -1 -13   1  763.42   27.90
   0  13  -1  514.95   26.00
   0  13  -1  487.15   20.00
   0  13  -1  502.05   24.90
   0  13  -1  505.25   25.90
   0 -13   1  508.25   23.70
   0 -13   1  483.75   25.90
   0 -13   1  476.75   26.50
  -1  13  -1   11.70    8.70
  -1  13  -1    9.60    9.00
  -1  13  -1    7.80    6.30
   1 -13   1    4.10    9.50
   1 -13   1    6.50    8.80
   1 -13   1   12.30    9.10
  -2  13  -1   62.09   10.20
  -2  13  -1   53.39   11.80
  -2  13  -1   40.10   11.50
   2 -13   1   61.29   13.50
   2 -13   1   52.19   12.30
   2 -13   1   41.90   11.70
  -3  13  -1    8.20    7.80
  -3  13  -1   19.90   10.50
  -3  13  -1    5.00    9.10
   3 -13   1   -1.00   10.00
   3 -13   1    6.30    9.70
   3 -13   1  -10.20    8.70
  -4  13  -1   38.70   10.60
  -4  13  -1   42.50   12.50
  -4  13  -1   47.40   13.60
   4 -13   1   46.50   13.40
   4 -13   1   58.99   13.80
   4 -13   1   45.20   13.60
  -5  13  -1   45.80   13.60
  -5  13  -1   53.19   13.90
  -5  13  -1   43.80   11.90
   5 -13   1   43.10   13.90
   5 -13   1   15.60   12.30
  -6  13  -1  170.98   22.70
  -6  13  -1  142.29   20.10
  -6  13  -1  207.18   23.30
   6 -13   1  186.18   24.00
   6 -13   1  174.58   22.30
  13  12  -1   49.60   15.00
  13  12  -1   30.50   11.50
  13  12  -1   41.60   15.10
  13  12  -1   53.69   14.60
 -13 -12   1   37.10   13.60
  12  12  -1   90.59   16.70
  12  12  -1   74.09   14.70
  12  12  -1   85.29   16.30
  12  12  -1   63.69   14.00
 -12 -12   1   79.19   15.60
  11  12  -1  342.77   23.20
  11  12  -1  351.66   25.50
  11  12  -1  328.37   24.90
  11  12  -1  337.07   23.40
 -11 -12   1  357.56   25.30
  10  12  -1   52.39   11.00
  10  12  -1   88.09   15.10
  10  12  -1   66.79   13.60
  10  12  -1   52.99   12.80
 -10 -12   1   58.49   12.80
 -10 -12   1   63.59   11.40
   9  12  -1   42.70    9.30
   9  12  -1   45.30   11.90
   9  12  -1   39.70   11.10
   9  12  -1   43.10   11.30
  -9 -12   1   44.80   10.00
  -9 -12   1   49.99   12.60
   8  12  -1   -6.60    7.40
   8  12  -1    7.80    8.30
   8  12  -1   -2.60    5.00
   8  12  -1    3.80    6.20
  -8 -12   1    2.50    5.00
  -8 -12   1    2.90    7.60
  -8 -12   1   -3.40    8.00
   7  12  -1    9.00    8.60
   7  12  -1   -0.20    5.60
   7  12  -1    3.10    5.70
   7  12  -1   16.30    8.90
  -7 -12   1    2.60    5.10
  -7 -12   1   -2.50    7.60
  -7 -12   1   10.30    7.70
   6  12  -1  249.97   13.40
   6  12  -1  273.87   15.60
   6  12  -1  271.37   19.00
   6  12  -1  262.47   19.20
  -6 -12   1  244.78   13.60
  -6 -12   1  243.28   18.60
  -6 -12   1  266.57   18.70
   5  12  -1  879.91   24.10
   5  12  -1  862.11   28.20
   5  12  -1  881.61   32.10
   5  12  -1  882.01   32.40
  -5 -12   1  881.51   32.10
  -5 -12   1  925.21   26.20
  -5 -12   1  883.91   31.80
   4  12  -1  478.95   23.50
   4  12  -1  485.15   21.00
   4  12  -1  524.55   24.30
   4  12  -1  466.05   15.40
  -4 -12   1  489.05   18.60
  -4 -12   1  472.05   23.60
  -4 -12   1  488.15   24.00
   3  12  -1  276.07   18.70
   3  12  -1  272.17   13.40
   3  12  -1  293.07   18.90
   3  12  -1  281.27   17.00
  -3 -12   1  293.97   15.00
  -3 -12   1  340.77   19.90
  -3 -12   1  310.07   20.00
   2  12  -1  362.36   19.20
   2  12  -1  384.26   15.30
   2  12  -1  345.97   20.50
   2  12  -1  321.57   19.80
  -2 -12   1  333.17   20.50
  -2 -12   1  405.36   18.10
  -2 -12   1  379.46   21.80
   1  12  -1   64.49    9.00
   1  12  -1   71.59   11.30
   1  12  -1   66.89   10.80
   1  12  -1   94.69   13.70
  -1 -12   1   75.59   12.30
  -1 -12   1   63.29   10.80
  -1 -12   1   86.99   11.80
   0  12  -1  219.38   16.70
   0  12  -1  220.88   18.50
   0  12  -1  242.98   13.80
   0  12  -1  220.58   17.30
   0 -12   1  215.68   18.70
   0 -12   1  256.27   18.80
   0 -12   1  251.57   17.00
  -1  12  -1  114.19   15.30
  -1  12  -1  117.39   11.50
  -1  12  -1  101.49   14.90
   1 -12   1  107.59    9.90
   1 -12   1  107.99   14.80
   1 -12   1   95.89   13.00
   1 -12   1  116.39   16.50
  -2  12  -1   65.89   11.70
  -2  12  -1   95.09   13.80
  -2  12  -1   89.39   12.00
   2 -12   1  106.99   13.50
   2 -12   1   90.19   13.10
   2 -12   1  101.99   16.50
   2 -12   1  114.49   16.70
  -3  12  -1  189.38   15.50
  -3  12  -1  169.88   18.50
  -3  12  -1  172.18   18.70
   3 -12   1  200.78   20.20
   3 -12   1  213.28   20.50
   3 -12   1  182.78   18.30
  -4  12  -1   61.49   12.50
  -4  12  -1   55.69   11.00
  -4  12  -1   97.59   14.90
   4 -12   1   66.89   13.60
   4 -12   1   69.79   13.50
   4 -12   1  110.19   16.90
  -5  12  -1  228.58   21.50
  -5  12  -1  208.68   21.50
  -5  12  -1  173.48   18.60
   5 -12   1  212.28   22.50
   5 -12   1  183.88   21.80
  -6  12  -1   21.70   11.40
  -6  12  -1   11.00   11.40
  -6  12  -1   25.20   11.50
   6 -12   1   31.20   12.70
   6 -12   1   15.50   12.20
  -7  12  -1   75.09   15.60
  -7  12  -1   52.79   13.90
  -7  12  -1   59.39   15.10
   7 -12   1   83.59   16.70
   7 -12   1   89.79   16.70
  13  11  -1   65.29   15.10
  13  11  -1   62.99   15.60
  13  11  -1  108.89   17.30
  13  11  -1   95.59   14.90
 -13 -11   1  101.89   17.30
  12  11  -1   10.60    9.30
  12  11  -1    7.20    9.40
  12  11  -1    9.20   10.90
  12  11  -1    7.30   11.30
 -12 -11   1   22.10   12.00
  11  11  -1   26.80   11.70
  11  11  -1   22.90   11.80
  11  11  -1   28.90   10.60
  11  11  -1   14.10    9.70
 -11 -11   1   16.90   10.90
  10  11  -1   30.40   11.80
  10  11  -1   60.79   13.20
  10  11  -1   54.29   11.60
  10  11  -1   36.80   10.30
 -10 -11   1   34.70    9.40
 -10 -11   1   40.30   12.20
   9  11  -1   44.00   11.80
   9  11  -1   35.40   10.80
   9  11  -1   49.70   11.30
   9  11  -1   40.40    9.40
  -9 -11   1   50.09   11.90
  -9 -11   1   43.60    9.30
   8  11  -1  186.58   17.00
   8  11  -1  173.48   17.80
   8  11  -1  163.38   17.40
   8  11  -1  160.98   11.80
   8  11  -1  179.08   14.40
  -8 -11   1  182.38   15.80
  -8 -11   1  165.68   17.00
   7  11  -1  299.37   20.00
   7  11  -1  280.07   14.40
   7  11  -1  270.17   19.00
   7  11  -1  302.37   16.10
  -7 -11   1  246.08   19.00
  -7 -11   1  288.67   18.30
   6  11  -1  767.92   24.40
   6  11  -1  801.42   24.00
   6  11  -1  753.72   29.30
   6  11  -1  730.93   29.00
  -6 -11   1  768.22   29.50
  -6 -11   1  786.22   23.50
  -6 -11   1  730.63   27.60
   5  11  -1  234.48   17.30
   5  11  -1  268.27   17.70
   5  11  -1  244.98   14.40
   5  11  -1  278.07   12.60
  -5 -11   1  252.37   13.10
  -5 -11   1  245.58   17.10
  -5 -11   1  240.08   17.30
   4  11  -1   68.59   11.30
   4  11  -1   71.79   10.60
   4  11  -1   68.99   10.40
   4  11  -1   65.59    7.50
  -4 -11   1   88.39    9.30
  -4 -11   1   68.99   11.10
  -4 -11   1   79.69   11.80
   3  11  -1  199.88   16.00
   3  11  -1  198.18   15.20
   3  11  -1  177.38   13.60
  -3 -11   1  200.58   12.30
  -3 -11   1  233.18   16.30
  -3 -11   1  188.58   16.20
   2  11  -1  347.47   18.10
   2  11  -1  344.37   14.20
   2  11  -1  340.67   18.90
   2  11  -1  340.27   19.60
  -2 -11   1  375.76   16.60
  -2 -11   1  366.56   20.50
  -2 -11   1  356.56   19.60
   1  11  -1  542.15   23.90
   1  11  -1  559.94   22.90
   1  11  -1  521.15   18.20
   1  11  -1  486.55   22.50
  -1 -11   1  562.94   21.30
  -1 -11   1  593.34   24.60
  -1 -11   1  534.75   24.80
   0  11  -1  484.65   22.30
   0  11  -1  434.16   17.30
   0  11  -1  492.85   22.40
   0  11  -1  496.75   23.20
   0 -11   1  481.95   23.20
   0 -11   1  412.26   20.30
   0 -11   1  471.35   24.00
  -1  11  -1   43.30    8.90
  -1  11  -1   44.40    7.60
  -1  11  -1   48.00   10.20
  -1  11  -1   55.19   10.20
   1 -11   1   44.80   10.70
   1 -11   1   49.70   10.30
   1 -11   1   53.89    8.30
   1 -11   1   47.60    9.80
  -2  11  -1   71.39   10.70
  -2  11  -1   76.59   12.30
  -2  11  -1   65.19   11.30
   2 -11   1   96.19   14.60
   2 -11   1   69.69    8.90
   2 -11   1   70.29   11.70
   2 -11   1   79.39   12.80
  -3  11  -1    6.10    6.70
  -3  11  -1   -8.80    7.00
  -3  11  -1    7.40    7.70
   3 -11   1    3.70    8.20
   3 -11   1   -1.50    8.50
   3 -11   1    4.50    5.10
   3 -11   1    7.80    8.80
  -4  11  -1    1.90    8.40
  -4  11  -1   -5.30    7.20
  -4  11  -1   -1.20    8.20
   4 -11   1  -12.00    8.20
   4 -11   1   -4.70    8.10
   4 -11   1   -3.50    8.70
  -5  11  -1  102.99   14.90
  -5  11  -1  110.99   17.20
  -5  11  -1  110.69   16.00
   5 -11   1  142.19   19.00
   5 -11   1   88.29   14.60
  -6  11  -1  173.98   20.70
  -6  11  -1  200.68   20.70
  -6  11  -1  178.88   19.10
   6 -11   1  200.28   21.80
   6 -11   1  160.88   20.20
  -7  11  -1  120.69   18.60
  -7  11  -1   81.09   14.90
  -7  11  -1   76.49   15.30
   7 -11   1  110.09   17.40
   7 -11   1  128.09   18.60
  -8  11  -1  401.66   29.40
  -8  11  -1  395.66   29.30
  -8  11  -1  389.66   27.70
   8 -11   1  353.66   28.90
   8 -11   1  404.66   29.80
  13  10  -1   -0.40   12.70
  13  10  -1   -0.30   10.60
  13  10  -1   13.90   11.10
  13  10  -1   11.90   12.10
 -13 -10   1   16.60   11.40
  12  10  -1  149.59   20.60
  12  10  -1  151.28   17.60
  12  10  -1  173.78   21.80
  12  10  -1  158.48   19.60
 -12 -10   1  142.29   20.20
  11  10  -1   91.39   13.50
  11  10  -1   98.49   15.40
  11  10  -1  103.29   16.80
  11  10  -1   86.59   13.90
 -11 -10   1   84.59   14.30
 -11 -10   1   82.29   15.80
  10  10  -1  221.18   18.40
  10  10  -1  246.08   19.10
  10  10  -1  224.18   20.70
  10  10  -1  236.28   20.50
 -10 -10   1  232.48   17.00
 -10 -10   1  193.68   19.50
   9  10  -1  231.68   12.80
   9  10  -1  258.37   18.70
   9  10  -1  225.68   19.20
   9  10  -1  188.88   16.40
   9  10  -1  238.48   19.70
  -9 -10   1  229.58   19.20
  -9 -10   1  224.68   16.30
   8  10  -1    6.60    7.90
   8  10  -1   12.30    5.40
   8  10  -1    4.80    6.70
   8  10  -1    9.40    7.90
   8  10  -1    9.00    8.30
  -8 -10   1    5.60    6.50
  -8 -10   1   10.50    8.20
   7  10  -1  199.78   16.80
   7  10  -1  202.88   14.00
   7  10  -1  193.28   16.70
   7  10  -1  230.18   12.40
   7  10  -1  234.78   17.50
  -7 -10   1  228.18   15.90
  -7 -10   1  230.08   17.40
   6  10  -1  194.78   11.90
   6  10  -1  231.98   16.60
   6  10  -1  186.48   12.40
   6  10  -1  214.48   16.20
   6  10  -1  197.08   15.30
  -6 -10   1  205.68   15.40
  -6 -10   1  197.58   16.10
   5  10  -1  315.97   18.10
   5  10  -1  244.08   16.60
   5  10  -1  271.67   13.90
   5  10  -1  284.87   13.10
  -5 -10   1  276.07   17.30
  -5 -10   1  316.57   17.70
  -5 -10   1  303.37   13.70
   4  10  -1  179.38   14.50
   4  10  -1  174.58    9.70
   4  10  -1  166.88   11.80
   4  10  -1  175.38   13.90
  -4 -10   1  192.48   14.70
  -4 -10   1  145.89   13.50
  -4 -10   1  154.78   10.30
   3  10  -1   85.89   11.50
   3  10  -1   91.99    7.30
   3  10  -1   70.69    9.90
   3  10  -1   67.99    9.60
  -3 -10   1   90.59    9.00
  -3 -10   1   68.79    9.80
  -3 -10   1   77.99   12.30
   2  10  -1   62.79    7.20
   2  10  -1   41.60    8.60
   2  10  -1   75.99   11.00
   2  10  -1   63.49   10.10
  -2 -10   1   58.79    7.00
  -2 -10   1   59.59    9.50
  -2 -10   1   69.99   10.50
  -2 -10   1   67.79    8.90
   1  10  -1   89.29   12.20
   1  10  -1   85.59    8.20
   1  10  -1   90.99   11.10
   1  10  -1   90.99   12.00
  -1 -10   1   62.49   10.20
  -1 -10   1   76.89    9.90
  -1 -10   1   64.99    9.50
   0  10  -1  118.29   12.40
   0  10  -1  150.28   14.10
   0  10  -1  126.09   12.70
   0  10  -1  118.09    9.60
   0 -10   1  131.39   14.40
   0 -10   1  126.49   12.20
   0 -10   1  141.99   13.70
  -1  10  -1   -0.90    4.50
  -1  10  -1   13.10    7.60
  -1  10  -1    3.90    6.70
  -1  10  -1    8.90    6.70
   1 -10   1   22.60    7.60
   1 -10   1   18.00    8.10
   1 -10   1    2.80    6.50
   1 -10   1    3.00    4.20
  -2  10  -1    1.20    7.10
  -2  10  -1    4.40    5.50
  -2  10  -1    7.70    7.00
   2 -10   1   -0.40    4.50
   2 -10   1   -2.10    6.90
   2 -10   1   -1.90    7.30
   2 -10   1    2.70    7.30
  -3  10  -1  236.78   15.70
  -3  10  -1  264.87   18.90
  -3  10  -1  255.27   18.70
   3 -10   1  276.67   13.50
   3 -10   1  247.48   19.10
   3 -10   1  258.67   18.90
   3 -10   1  282.37   19.90
  -4  10  -1  365.46   22.20
  -4  10  -1  340.77   19.40
  -4  10  -1  337.37   22.10
   4 -10   1  336.47   15.90
   4 -10   1  374.16   23.10
   4 -10   1  363.06   22.60
   4 -10   1  345.97   22.10
  -5  10  -1  400.86   22.10
  -5  10  -1  421.96   25.00
  -5  10  -1  374.16   23.70
   5 -10   1  419.06   25.30
   5 -10   1  396.46   25.10
   5 -10   1  404.46   19.70
  -6  10  -1    3.40    8.90
  -6  10  -1   -2.90    8.30
  -6  10  -1  -16.60    7.60
   6 -10   1    9.80   10.60
   6 -10   1    6.70    9.50
  -7  10  -1    6.30    9.50
  -7  10  -1    6.20    9.70
  -7  10  -1    4.60    9.20
   7 -10   1   18.30   11.40
   7 -10   1   -9.00    9.20
  -8  10  -1    4.00    9.80
  -8  10  -1    9.50   11.70
  -8  10  -1    6.10   10.70
   8 -10   1   -0.50   10.90
   8 -10   1    6.80   10.40
  -9  10  -1    6.00   10.90
  -9  10  -1    1.40   11.30
  -9  10  -1   -2.70   10.60
   9 -10   1   12.20   11.90
   9 -10   1    9.60   11.40
  14   9  -1  265.87   25.80
  14   9  -1  268.67   26.40
  14   9  -1  322.47   28.60
 -14  -9   1  258.17   25.80
  13   9  -1   60.89   15.40
  13   9  -1   46.70   14.60
  13   9  -1   45.20   13.40
 -13  -9   1   39.10   12.50
  12   9  -1   97.09   16.50
  12   9  -1  104.99   16.80
  12   9  -1  113.19   18.30
  12   9  -1  136.39   16.20
 -12  -9   1   95.39   15.80
  11   9  -1  106.89   16.60
  11   9  -1   66.79   11.70
  11   9  -1   74.69   13.30
  11   9  -1   82.99   14.30
 -11  -9   1   82.49   14.00
 -11  -9   1   95.99   15.00
  10   9  -1   17.90    8.40
  10   9  -1   18.90    8.90
  10   9  -1   40.60   11.30
  10   9  -1   23.70    9.90
 -10  -9   1   18.10   10.20
 -10  -9   1   14.60    7.30
   9   9  -1    1.10    4.40
   9   9  -1    6.00    7.50
   9   9  -1   13.80    8.40
   9   9  -1    6.00    8.40
   9   9  -1    6.50    7.20
  -9  -9   1    0.40    7.10
  -9  -9   1   -0.90    5.70
   8   9  -1  674.33   28.00
   8   9  -1  642.14   26.10
   8   9  -1  641.94   27.80
   8   9  -1  668.73   20.20
   8   9  -1  655.83   25.50
  -8  -9   1  636.14   24.20
  -8  -9   1  653.13   27.60
   7   9  -1  387.66   19.70
   7   9  -1  382.86   20.60
   7   9  -1  368.06   14.70
   7   9  -1  342.77   19.70
   7   9  -1  410.16   18.50
  -7  -9   1  373.66   18.30
  -7  -9   1  398.26   20.70
   6   9  -1  314.17   17.30
   6   9  -1  290.07   13.20
   6   9  -1  309.67   18.00
   6   9  -1  315.87   17.90
   6   9  -1  309.87   14.90
  -6  -9   1  293.57   16.10
  -6  -9   1  308.47   18.00
   5   9  -1  494.05   17.10
   5   9  -1  455.95   20.70
   5   9  -1  473.05   20.70
   5   9  -1  493.95   17.10
  -5  -9   1  502.15   21.30
  -5  -9   1  481.75   20.30
  -5  -9   1  491.05   16.90
   4   9  -1  121.29    9.90
   4   9  -1  134.99    8.80
   4   9  -1  123.69   12.10
   4   9  -1  144.29   12.70
  -4  -9   1  130.29    9.30
  -4  -9   1  124.09   12.30
  -4  -9   1  139.29   12.50
   3   9  -1  137.09    8.10
   3   9  -1  137.19   12.10
   3   9  -1  126.29   11.80
   3   9  -1  126.19   10.20
  -3  -9   1  109.89    8.90
  -3  -9   1  102.09   11.90
  -3  -9   1  139.59   12.30
   2   9  -1    4.10    3.50
   2   9  -1   -4.70    4.70
   2   9  -1    1.60    5.60
   2   9  -1   -3.70    4.60
  -2  -9   1    3.40    2.70
  -2  -9   1    0.60    5.90
  -2  -9   1    2.30    5.70
  -2  -9   1   11.20    4.60
   1   9  -1  183.18    9.80
   1   9  -1  176.48   13.50
   1   9  -1  202.78   13.80
   1   9  -1  198.38   13.20
  -1  -9   1  188.58   14.20
  -1  -9   1  194.28    8.70
  -1  -9   1  207.78   12.30
  -1  -9   1  189.38   13.80
   0   9  -1  504.35   21.10
   0   9  -1  517.95   20.90
   0   9  -1  514.55   16.80
   0   9  -1  512.35   20.30
   0  -9   1  536.05   22.30
   0  -9   1  468.35   18.90
   0  -9   1  524.45   21.50
  -1   9  -1  372.26   15.20
  -1   9  -1  336.27   16.60
  -1   9  -1  346.47   18.00
  -1   9  -1  374.96   18.50
   1  -9   1  365.26   17.90
   1  -9   1  332.17   18.50
   1  -9   1  391.36   19.10
  -2   9  -1   79.49    9.90
  -2   9  -1   88.89   12.60
  -2   9  -1   72.69   10.50
   2  -9   1   93.29   13.40
   2  -9   1   72.89   11.80
   2  -9   1   63.39   10.10
   2  -9   1   90.99    8.70
  -3   9  -1  200.58   16.10
  -3   9  -1  181.58   13.80
  -3   9  -1  202.58   16.30
   3  -9   1  208.98   11.90
   3  -9   1  201.38   16.80
   3  -9   1  251.27   18.10
   3  -9   1  164.78   15.50
  -4   9  -1   64.89    9.90
  -4   9  -1   42.50   10.00
  -4   9  -1   77.69   11.80
   4  -9   1   60.49   11.10
   4  -9   1   57.29   11.10
   4  -9   1   42.00   10.40
   4  -9   1   60.99    9.30
  -5   9  -1   -4.40    7.60
  -5   9  -1   12.70    9.00
  -5   9  -1    4.00    7.50
   5  -9   1    6.10    6.10
   5  -9   1    6.10    9.40
   5  -9   1   17.40    9.30
  -6   9  -1   -2.60    8.30
  -6   9  -1   21.00    9.20
  -6   9  -1    4.40    9.00
   6  -9   1   14.00    9.90
   6  -9   1   24.70   10.80
   6  -9   1   20.20    7.30
  -7   9  -1   69.39   13.40
  -7   9  -1   36.10   11.60
  -7   9  -1   55.09   12.30
   7  -9   1   54.69   13.10
   7  -9   1   62.19   13.90
  -8   9  -1  314.87   24.90
  -8   9  -1  262.87   23.20
  -8   9  -1  309.47   24.90
   8  -9   1  296.77   26.20
   8  -9   1  304.17   24.80
  -9   9  -1  328.97   26.60
  -9   9  -1  350.56   26.70
  -9   9  -1  318.07   26.10
   9  -9   1  386.06   28.90
   9  -9   1  243.88   24.60
  14   8  -1   61.89   14.90
  14   8  -1   66.79   15.90
  14   8  -1  101.49   18.60
 -14  -8   1   71.59   16.30
  13   8  -1   11.60   11.20
  13   8  -1    5.20   10.70
  13   8  -1   22.10   12.60
 -13  -8   1   27.80   12.50
  12   8  -1   41.50   12.60
  12   8  -1   51.09   13.40
  12   8  -1   15.20    8.90
  12   8  -1   21.00   11.30
 -12  -8   1    7.30   10.30
  11   8  -1   63.49   11.20
  11   8  -1   68.69   14.00
  11   8  -1   56.29   12.80
  11   8  -1   71.29   13.80
 -11  -8   1   67.69   11.50
 -11  -8   1   60.19   12.90
  10   8  -1  150.58   17.70
  10   8  -1  182.38   17.90
  10   8  -1  156.98   18.00
  10   8  -1  173.58   15.50
 -10  -8   1  143.29   13.60
 -10  -8   1  167.18   18.10
   9   8  -1  173.68   17.30
   9   8  -1  166.38   16.30
   9   8  -1  215.98   16.10
   9   8  -1  178.88   10.90
   9   8  -1  239.98   19.10
  -9  -8   1  207.78   14.40
  -9  -8   1  185.98   17.40
   8   8  -1  535.15   24.10
   8   8  -1  506.15   22.10
   8   8  -1  511.35   17.00
   8   8  -1  507.95   24.20
   8   8  -1  481.55   22.10
  -8  -8   1  542.05   21.00
  -8  -8   1  501.45   24.00
   7   8  -1    8.00    7.00
   7   8  -1    2.60    6.20
   7   8  -1    6.70    4.20
   7   8  -1    4.70    6.00
   7   8  -1    2.10    6.70
  -7  -8   1    0.30    5.80
  -7  -8   1    0.50    5.30
   6   8  -1    0.00    3.70
   6   8  -1    1.80    5.60
   6   8  -1    2.20    5.10
   6   8  -1   10.20    6.50
   6   8  -1    2.40    6.10
  -6  -8   1   -5.30    4.60
  -6  -8   1    8.90    6.90
   5   8  -1   49.30    8.50
   5   8  -1   55.39    7.10
   5   8  -1   54.09    7.90
   5   8  -1   56.89    8.40
   5   8  -1   46.20    8.00
  -5  -8   1   50.09    7.60
  -5  -8   1   48.00    8.40
   4   8  -1    3.40    3.80
   4   8  -1   -3.10    5.20
   4   8  -1    4.30    5.30
   4   8  -1    2.20    3.90
  -4  -8   1    9.20    5.50
  -4  -8   1    2.60    3.50
  -4  -8   1    3.80    5.10
   3   8  -1   77.89    8.50
   3   8  -1  100.49    7.20
   3   8  -1   88.09   10.30
   3   8  -1  113.89   10.70
  -3  -8   1   85.09   10.30
  -3  -8   1   79.29    7.70
  -3  -8   1  113.49    9.30
  -3  -8   1   82.19   10.30
   2   8  -1  567.04   15.40
   2   8  -1  575.64   20.60
   2   8  -1  584.44   20.50
   2   8  -1  543.65   18.80
  -2  -8   1  572.74   20.60
  -2  -8   1  556.94   15.30
  -2  -8   1  561.44   17.50
  -2  -8   1  563.34   20.70
   1   8  -1  886.91   25.40
   1   8  -1  818.82   25.80
   1   8  -1  835.32   26.10
   1   8  -1  829.22   21.30
  -1  -8   1  868.01   20.60
  -1  -8   1  844.32   26.20
  -1  -8   1  901.01   27.40
  -1  -8   1  879.31   23.80
   0   8  -1   32.80    5.10
   0   8  -1   63.39   10.00
   0   8  -1   40.80    7.20
   0   8  -1   39.00    7.40
   0  -8   1   30.90    6.90
   0  -8   1   39.90    7.60
   0  -8   1   47.30    7.10
  -1   8  -1  174.38   12.30
  -1   8  -1  199.68   10.90
  -1   8  -1  180.08   13.20
  -1   8  -1  179.68   13.40
   1  -8   1  197.68   14.30
   1  -8   1  180.08   13.30
   1  -8   1  160.28   12.60
  -2   8  -1   13.60    6.40
  -2   8  -1   32.30    8.00
  -2   8  -1    8.90    5.00
   2  -8   1   25.70    7.20
   2  -8   1   17.30    4.80
   2  -8   1   19.10    7.10
   2  -8   1   27.40    7.70
  -3   8  -1   42.00    8.70
  -3   8  -1   33.20    6.90
  -3   8  -1   53.29    9.40
   3  -8   1   37.30    9.10
   3  -8   1   43.60    6.50
   3  -8   1   14.00    6.90
   3  -8   1   23.90    8.10
  -4   8  -1  247.08   15.60
  -4   8  -1  233.18   17.30
  -4   8  -1  261.57   17.60
   4  -8   1  231.58   17.00
   4  -8   1  234.78   17.60
   4  -8   1  212.98   17.30
   4  -8   1  225.08   12.80
  -5   8  -1  133.29   15.20
  -5   8  -1  116.19   14.80
  -5   8  -1  142.09   14.60
   5  -8   1  146.99   12.30
   5  -8   1  143.09   15.80
   5  -8   1  131.39   16.40
  -6   8  -1  538.25   25.20
  -6   8  -1  498.25   26.10
  -6   8  -1  490.05   25.60
   6  -8   1  549.65   21.50
   6  -8   1  527.05   26.60
   6  -8   1  485.35   26.90
  -7   8  -1  191.88   19.00
  -7   8  -1  228.48   20.80
  -7   8  -1  189.88   19.50
   7  -8   1  207.18   15.80
   7  -8   1  158.28   19.50
   7  -8   1  186.28   19.60
  -8   8  -1   93.39   14.90
  -8   8  -1  122.19   17.40
  -8   8  -1  116.79   18.00
   8  -8   1  114.59   18.10
   8  -8   1   74.19   14.80
  -9   8  -1   59.89   14.60
  -9   8  -1   83.49   15.60
  -9   8  -1   63.19   14.10
   9  -8   1   53.49   14.30
   9  -8   1   71.29   15.70
 -10   8  -1   11.90   11.70
 -10   8  -1    1.30   10.60
  10  -8   1  -14.00    9.80
  10  -8   1    6.00   12.50
  14   7  -1  227.08   25.60
  14   7  -1  210.98   23.70
  14   7  -1  203.08   24.30
 -14  -7   1  213.08   23.20
 -14  -7   1  204.68   24.10
  13   7  -1  135.89   19.40
  13   7  -1  125.29   19.20
  13   7  -1  129.89   20.90
 -13  -7   1  147.99   19.90
 -13  -7   1  151.88   21.10
  12   7  -1   53.89   13.80
  12   7  -1   52.09   10.50
  12   7  -1   48.40   12.60
  12   7  -1   26.50   11.70
 -12  -7   1   67.19   13.40
 -12  -7   1   49.60   13.70
  11   7  -1   52.99   12.60
  11   7  -1   50.79    9.90
  11   7  -1   43.30   11.90
  11   7  -1   49.50   12.80
 -11  -7   1   39.90   11.70
 -11  -7   1   55.19   11.40
 -11  -7   1   52.19    9.80
  10   7  -1   87.29   12.50
  10   7  -1   56.39   11.10
  10   7  -1   98.69   15.70
  10   7  -1   52.79   11.80
 -10  -7   1   45.40    9.80
 -10  -7   1   75.09   11.40
 -10  -7   1   54.59   11.60
   9   7  -1   28.90    9.60
   9   7  -1   30.30    9.80
   9   7  -1   58.39   11.90
   9   7  -1   24.90    5.60
   9   7  -1   53.09    9.20
  -9  -7   1   33.80    7.70
  -9  -7   1   39.60    8.80
  -9  -7   1   37.90   10.10
   8   7  -1   32.30    8.70
   8   7  -1   27.60    8.90
   8   7  -1   34.60    8.70
   8   7  -1   29.20    8.00
   8   7  -1   52.09    7.40
  -8  -7   1   20.40    8.20
  -8  -7   1   32.00    7.10
  -8  -7   1   28.60    7.80
   7   7  -1  204.78   10.10
   7   7  -1  182.88   13.40
   7   7  -1  184.88   15.00
   7   7  -1  169.68   14.40
   7   7  -1  215.98   14.40
  -7  -7   1  198.38   12.80
  -7  -7   1  204.18   15.10
   6   7  -1  277.27   15.60
   6   7  -1  250.87   16.00
   6   7  -1  258.37   10.80
   6   7  -1  250.17   14.10
   6   7  -1  256.77   14.50
  -6  -7   1  261.47   15.50
  -6  -7   1  258.77   13.80
   5   7  -1  966.30   28.60
   5   7  -1 1002.20   28.70
   5   7  -1 1007.90   24.20
   5   7  -1  945.41   28.70
   5   7  -1  962.70   26.40
  -5  -7   1  990.50   27.50
  -5  -7   1 1019.30   29.50
   4   7  -1  740.13   20.60
   4   7  -1  740.03   23.50
   4   7  -1  732.73   19.90
   4   7  -1  748.03   23.60
   4   7  -1  746.13   23.00
  -4  -7   1  784.02   24.20
  -4  -7   1  760.82   23.10
   3   7  -1  718.83   19.80
   3   7  -1  702.53   22.50
   3   7  -1  676.03   22.20
   3   7  -1  739.83   18.80
  -3  -7   1  732.13   19.40
  -3  -7   1  720.83   22.70
  -3  -7   1  702.83   22.30
   2   7  -1  578.14   15.20
   2   7  -1  541.45   19.20
   2   7  -1  558.34   19.10
   2   7  -1  569.34   17.70
  -2  -7   1  568.64   16.80
  -2  -7   1  545.95   19.50
  -2  -7   1  546.05   19.10
  -2  -7   1  544.45   14.80
   1   7  -1   43.40    5.70
   1   7  -1   40.50    6.50
   1   7  -1   25.20    5.80
   1   7  -1   47.90    7.60
  -1  -7   1   42.40    7.10
  -1  -7   1   50.19    5.30
  -1  -7   1   44.50    6.00
  -1  -7   1   44.60    6.70
   0   7  -1  806.32   23.20
   0   7  -1  746.33   22.60
   0   7  -1  727.93   19.20
   0   7  -1  723.63   23.00
   0  -7   1  733.93   23.10
   0  -7   1  760.12   18.90
   0  -7   1  741.63   21.70
  -1   7  -1  413.26   17.30
  -1   7  -1  426.46   16.50
  -1   7  -1  431.96   14.80
  -1   7  -1  439.36   17.80
   1  -7   1  446.16   18.60
   1  -7   1  448.46   18.00
   1  -7   1  436.16   17.30
  -2   7  -1  833.12   26.30
  -2   7  -1  800.82   26.00
  -2   7  -1  835.82   23.30
   2  -7   1  831.42   21.80
   2  -7   1  797.62   26.20
   2  -7   1  796.62   26.00
   2  -7   1  850.01   26.40
  -3   7  -1    3.30    5.50
  -3   7  -1    3.40    6.20
  -3   7  -1   12.20    5.40
   3  -7   1   12.40    6.30
   3  -7   1   11.40    4.70
   3  -7   1    3.10    5.90
   3  -7   1    2.30    6.40
  -4   7  -1  770.62   25.80
  -4   7  -1  824.72   28.50
  -4   7  -1  792.32   27.90
   4  -7   1  818.02   28.50
   4  -7   1  753.52   23.00
   4  -7   1  791.82   27.70
   4  -7   1  754.72   28.20
  -5   7  -1  325.57   19.80
  -5   7  -1  335.27   18.50
  -5   7  -1  312.57   19.00
   5  -7   1  341.37   20.90
   5  -7   1  312.57   19.50
   5  -7   1  330.47   15.90
  -6   7  -1   15.70    8.60
  -6   7  -1    3.00    7.40
  -6   7  -1   -8.40    7.20
   6  -7   1    2.70    8.90
   6  -7   1   31.00    7.70
   6  -7   1    4.90    8.00
  -7   7  -1   -3.10    8.00
  -7   7  -1   -1.40    7.80
  -7   7  -1   -5.30    7.80
   7  -7   1    1.80    8.20
   7  -7   1   -5.00    6.70
   7  -7   1    0.30    9.40
  -8   7  -1  259.47   21.30
  -8   7  -1  306.47   23.40
  -8   7  -1  250.77   21.50
   8  -7   1  272.47   23.20
   8  -7   1  239.68   21.50
   8  -7   1  262.47   18.20
  -9   7  -1  147.79   20.00
  -9   7  -1  146.59   18.80
  -9   7  -1  127.99   19.10
   9  -7   1  154.58   21.20
   9  -7   1  152.58   16.70
   9  -7   1  138.09   19.90
 -10   7  -1   14.80   11.50
 -10   7  -1   29.70   11.70
  10  -7   1   34.10   14.20
  10  -7   1   -1.70   10.20
  14   6  -1   45.40   15.30
  14   6  -1   59.69   15.50
  14   6  -1   37.00   14.20
 -14  -6   1   44.30   13.20
 -14  -6   1   43.80   14.00
  13   6  -1   37.60   13.70
  13   6  -1   46.90   13.90
  13   6  -1   50.79   14.90
 -13  -6   1   27.00   11.50
 -13  -6   1   50.29   14.40
  12   6  -1   29.80   11.70
  12   6  -1   38.40   12.90
  12   6  -1   21.60   11.80
 -12  -6   1   26.70   10.70
 -12  -6   1   41.50   12.50
  11   6  -1    7.80    9.60
  11   6  -1    6.20    9.00
  11   6  -1    4.30    6.70
  11   6  -1   -5.80    8.60
 -11  -6   1    0.20    5.70
 -11  -6   1    7.80    8.80
 -11  -6   1   14.20    9.10
  10   6  -1  111.69   16.10
  10   6  -1  150.58   17.40
  10   6  -1   89.59   14.10
  10   6  -1   96.09   11.90
 -10  -6   1  118.49   14.90
 -10  -6   1  109.29   11.70
 -10  -6   1  113.29   16.40
   9   6  -1  706.73   28.60
   9   6  -1  687.63   28.90
   9   6  -1  730.03   29.30
   9   6  -1  706.43   25.00
  -9  -6   1  723.53   29.00
  -9  -6   1  698.03   27.00
  -9  -6   1  699.23   23.80
   8   6  -1 1562.34   44.20
   8   6  -1 1613.04   40.50
   8   6  -1 1575.94   43.80
   8   6  -1 1619.44   44.00
  -8  -6   1 1599.84   44.30
  -8  -6   1 1593.84   41.90
  -8  -6   1 1470.15   38.20
   7   6  -1  392.46   13.40
   7   6  -1  379.56   17.20
   7   6  -1  395.06   19.10
   7   6  -1  377.46   18.60
   7   6  -1  367.26   19.00
  -7  -6   1  406.16   19.70
  -7  -6   1  378.76   16.60
  -7  -6   1  386.36   17.40
   6   6  -1  603.84   22.40
   6   6  -1  632.64   21.70
   6   6  -1  575.24   22.00
   6   6  -1  630.74   21.10
   6   6  -1  602.84   16.80
  -6  -6   1  570.54   21.90
  -6  -6   1  575.44   19.70
  -6  -6   1  602.74   20.10
   5   6  -1   39.80    7.10
   5   6  -1   25.90    4.40
   5   6  -1   28.70    6.00
   5   6  -1   36.00    6.90
   5   6  -1   33.70    7.00
  -5  -6   1   36.50    6.10
  -5  -6   1   37.40    7.50
   4   6  -1  281.87   13.90
   4   6  -1  291.17   14.10
   4   6  -1  296.27   10.80
   4   6  -1  300.37   13.90
   4   6  -1  297.27   12.50
  -4  -6   1  267.27   13.90
  -4  -6   1  307.17   13.40
   3   6  -1  219.98    9.60
   3   6  -1  218.88    9.60
   3   6  -1  208.98    8.80
   3   6  -1  202.08   11.60
   3   6  -1  209.88   11.80
   3   6  -1  216.28   11.20
  -3  -6   1  222.88   11.70
  -3  -6   1  215.78   11.10
  -3  -6   1  209.58   11.80
   2   6  -1 1333.17   31.80
   2   6  -1 1309.07   28.00
   2   6  -1 1321.97   32.20
   2   6  -1 1270.27   29.70
  -2  -6   1 1381.36   32.30
  -2  -6   1 1305.57   27.90
  -2  -6   1 1350.06   32.30
  -2  -6   1 1329.67   29.30
   1   6  -1   10.10    4.70
   1   6  -1   10.20    3.00
   1   6  -1    6.90    3.10
   1   6  -1   14.20    4.70
   1   6  -1    8.30    4.20
  -1  -6   1   11.10    3.30
  -1  -6   1    8.70    4.90
  -1  -6   1   12.10    4.00
  -1  -6   1    5.50    5.10
   0   6  -1 1302.87   31.30
   0   6  -1 1321.07   28.00
   0   6  -1 1302.87   31.50
   0   6  -1 1298.77   31.80
   0  -6   1 1295.67   30.60
   0  -6   1 1251.77   31.60
   0  -6   1 1300.47   28.00
   0  -6   1 1351.56   32.80
  -1   6  -1  792.92   22.40
  -1   6  -1  802.22   23.50
  -1   6  -1  812.62   20.70
  -1   6  -1  808.92   23.70
   1  -6   1  789.52   23.00
   1  -6   1  797.32   23.70
   1  -6   1  791.02   23.90
  -2   6  -1  106.19    8.60
  -2   6  -1   78.59    9.70
  -2   6  -1   83.09   10.00
   2  -6   1   88.89    7.50
   2  -6   1   89.69   10.30
   2  -6   1  103.09   10.90
   2  -6   1   99.79   10.20
  -3   6  -1   -1.50    5.30
  -3   6  -1    4.50    4.60
  -3   6  -1    2.50    5.30
   3  -6   1    3.90    4.10
   3  -6   1   -0.20    5.80
   3  -6   1    7.20    5.50
   3  -6   1    3.30    5.30
  -4   6  -1   14.00    6.80
  -4   6  -1    2.60    5.70
  -4   6  -1   15.10    5.90
   4  -6   1   14.40    7.60
   4  -6   1    6.10    6.00
   4  -6   1   13.60    5.10
   4  -6   1    7.50    6.50
  -5   6  -1 1040.20   31.50
  -5   6  -1  981.90   32.40
  -5   6  -1  986.10   32.10
   5  -6   1  988.10   32.70
   5  -6   1 1048.50   34.30
   5  -6   1 1040.10   28.70
  -6   6  -1  497.45   23.50
  -6   6  -1  433.16   22.10
  -6   6  -1  480.65   23.50
   6  -6   1  529.15   24.50
   6  -6   1  480.15   24.60
   6  -6   1  479.65   19.70
  -7   6  -1  387.06   21.90
  -7   6  -1  340.47   22.00
  -7   6  -1  364.76   21.40
   7  -6   1  409.16   20.00
   7  -6   1  361.76   23.50
   7  -6   1  378.36   22.70
  -8   6  -1  344.27   22.10
  -8   6  -1  364.86   23.00
  -8   6  -1  328.77   23.30
   8  -6   1  344.57   23.60
   8  -6   1  365.36   20.40
   8  -6   1  373.16   24.90
  -9   6  -1    6.20    9.70
  -9   6  -1   -8.90    7.50
  -9   6  -1  -13.80    8.90
   9  -6   1   -3.00    8.80
   9  -6   1   13.10   10.60
   9  -6   1   -9.60    7.30
 -10   6  -1    7.90   10.80
 -10   6  -1   13.40   11.10
  10  -6   1   16.50    9.70
  10  -6   1    7.50   11.50
  10  -6   1   -6.10   10.10
 -11   6  -1   40.90   14.30
 -11   6  -1   32.20   13.30
  11  -6   1   33.60   14.20
  11  -6   1   50.89   14.60
  14   5  -1   -5.40   11.20
  14   5  -1   32.50   13.90
  14   5  -1   27.60   12.80
 -14  -5   1    1.70   10.80
 -14  -5   1   -0.60   10.40
  13   5  -1  120.09   18.90
  13   5  -1  182.48   22.80
  13   5  -1  157.18   22.20
 -13  -5   1  131.79   20.80
 -13  -5   1  154.18   20.00
  12   5  -1  177.58   20.00
  12   5  -1  176.38   21.90
  12   5  -1  171.38   21.50
 -12  -5   1  147.49   19.30
 -12  -5   1  157.78   20.60
  11   5  -1  220.68   20.30
  11   5  -1  220.38   15.30
  11   5  -1  181.38   20.00
  11   5  -1  231.28   21.70
 -11  -5   1  210.68   19.00
 -11  -5   1  235.48   15.80
 -11  -5   1  203.78   20.20
  10   5  -1  278.97   20.70
  10   5  -1  259.87   15.60
  10   5  -1  301.67   21.60
 -10  -5   1  287.97   20.70
 -10  -5   1  267.37   15.60
 -10  -5   1  267.97   19.10
   9   5  -1   -6.00    7.10
   9   5  -1    8.70    8.00
   9   5  -1   -4.70    5.30
  -9  -5   1    1.00    7.60
  -9  -5   1   -0.50    6.40
  -9  -5   1   -3.10    4.90
   8   5  -1   33.00    8.30
   8   5  -1   33.30    7.00
   8   5  -1   32.20    8.90
  -8  -5   1   37.80    8.30
  -8  -5   1   44.40    9.70
  -8  -5   1   44.30    7.10
   7   5  -1    8.80    6.40
   7   5  -1    8.70    6.50
   7   5  -1   14.30    5.50
  -7  -5   1   22.90    5.70
  -7  -5   1   15.50    6.20
  -7  -5   1   26.90    7.60
   6   5  -1    0.90    5.40
   6   5  -1   -3.40    4.90
   6   5  -1   -3.60    4.40
   6   5  -1    1.70    5.40
  -6  -5   1   -0.40    3.80
  -6  -5   1   -2.60    4.20
  -6  -5   1    6.10    5.80
   5   5  -1 1170.58   30.20
   5   5  -1 1236.48   31.40
   5   5  -1 1206.48   26.40
   5   5  -1 1250.47   32.00
   5   5  -1 1224.78   32.20
  -5  -5   1 1216.08   29.80
  -5  -5   1 1226.68   29.80
  -5  -5   1 1189.68   32.00
   4   5  -1   60.29    8.50
   4   5  -1   69.19    8.70
   4   5  -1   63.19    5.70
   4   5  -1   79.59    8.50
   4   5  -1   77.69    8.00
  -4  -5   1   73.59    8.10
  -4  -5   1   80.69    9.20
   3   5  -1  726.13   20.80
   3   5  -1  725.93   20.70
   3   5  -1  741.13   19.20
   3   5  -1  748.43   17.90
   3   5  -1  706.33   17.80
   3   5  -1  738.43   21.20
  -3  -5   1  749.13   17.70
  -3  -5   1  754.32   21.20
  -3  -5   1  726.43   20.40
   2   5  -1 1936.61   38.30
   2   5  -1 1871.91   37.60
   2   5  -1 1909.91   40.60
   2   5  -1 1861.31   40.60
  -2  -5   1 1943.11   38.30
  -2  -5   1 1823.22   37.80
  -2  -5   1 1891.51   40.70
  -2  -5   1 1916.11   40.60
  -2  -5   1 1890.11   37.50
   1   5  -1   14.90    4.10
   1   5  -1   19.80    4.10
   1   5  -1   13.30    4.80
   1   5  -1   12.30    4.90
   1   5  -1   16.50    3.50
  -1  -5   1   10.30    3.80
  -1  -5   1   13.50    3.20
  -1  -5   1    9.90    4.70
  -1  -5   1   13.80    4.80
  -1  -5   1   17.80    4.00
  -1  -5   1    9.80    4.30
   0   5  -1   19.60    3.50
   0   5  -1   13.80    4.60
   0   5  -1   15.90    4.50
   0   5  -1   19.10    4.90
   0  -5   1   13.30    4.40
   0  -5   1   17.10    4.80
   0  -5   1   19.70    3.70
   0  -5   1   23.20    5.60
  -1   5  -1 2896.21   56.79
  -1   5  -1 2769.32   57.49
  -1   5  -1 2787.22   54.59
  -1   5  -1 2841.32   57.69
   1  -5   1 2857.21   57.89
   1  -5   1 2850.61   58.09
   1  -5   1 2801.02   57.19
   1  -5   1 2888.71   54.59
  -2   5  -1 2111.09   46.90
  -2   5  -1 2177.28   47.00
  -2   5  -1 2097.09   44.40
   2  -5   1 2104.69   46.80
   2  -5   1 2157.38   47.10
   2  -5   1 2167.38   43.40
   2  -5   1 2124.29   47.10
  -3   5  -1  197.78   12.40
  -3   5  -1  197.18   12.50
  -3   5  -1  203.88   11.40
   3  -5   1  211.78   13.50
   3  -5   1  198.08   10.30
   3  -5   1  213.28   12.80
  -4   5  -1  225.68   13.70
  -4   5  -1  237.58   13.40
  -4   5  -1  200.58   13.70
   4  -5   1  202.98   13.90
   4  -5   1  232.98   12.00
   4  -5   1  235.08   15.10
   4  -5   1  197.18   13.20
  -5   5  -1  228.18   14.50
  -5   5  -1  261.57   15.40
  -5   5  -1  235.18   15.70
   5  -5   1  253.37   15.90
   5  -5   1  229.58   16.50
   5  -5   1  233.78   13.00
  -6   5  -1  196.18   16.30
  -6   5  -1  231.98   16.80
  -6   5  -1  244.58   16.60
   6  -5   1  204.78   17.40
   6  -5   1  214.28   13.90
   6  -5   1  216.98   16.80
  -7   5  -1   70.89   11.30
  -7   5  -1   80.59   12.00
  -7   5  -1   75.99   11.40
   7  -5   1  103.39   12.70
   7  -5   1   52.69   10.60
   7  -5   1   71.19   12.20
  -8   5  -1   13.70    8.90
  -8   5  -1   -4.00    7.60
  -8   5  -1    6.30    7.90
   8  -5   1   13.60   10.00
   8  -5   1   -5.10    7.20
   8  -5   1   14.60    7.70
  -9   5  -1   40.30   11.50
  -9   5  -1   61.09   13.20
   9  -5   1   51.09   10.90
   9  -5   1   47.50   12.10
   9  -5   1   53.29   13.30
 -10   5  -1   58.19   14.50
 -10   5  -1   40.60   12.00
  10  -5   1   63.89   14.90
  10  -5   1   60.89   11.90
  10  -5   1   65.19   14.80
 -11   5  -1   35.20   13.90
 -11   5  -1   35.50   13.40
  11  -5   1   50.39   15.10
  11  -5   1   44.30   13.50
  11  -5   1   56.89   12.20
  14   4  -1   35.60   14.40
  14   4  -1   45.00   15.20
  14   4  -1   50.59   14.80
 -14  -4   1   39.30   14.30
 -14  -4   1   31.60   13.40
  13   4  -1   60.69   15.20
  13   4  -1   77.49   16.20
  13   4  -1   74.89   15.60
 -13  -4   1   84.89   15.20
 -13  -4   1   65.89   14.90
  12   4  -1   29.50   11.70
  12   4  -1   26.30   11.50
 -12  -4   1   31.50   11.90
 -12  -4   1   13.50   10.20
  11   4  -1   38.50   11.70
  11   4  -1   28.30   10.90
  11   4  -1   45.90   10.70
 -11  -4   1   40.00    8.20
 -11  -4   1   33.40   10.50
 -11  -4   1   36.30   11.00
  10   4  -1   13.20    6.30
  10   4  -1    4.70    8.20
  10   4  -1   16.80    9.80
 -10  -4   1   15.30    8.90
 -10  -4   1   -2.70    6.90
 -10  -4   1    2.40    5.40
   9   4  -1  516.15   19.20
   9   4  -1  478.95   23.90
   9   4  -1  494.85   23.90
  -9  -4   1  423.76   22.70
  -9  -4   1  444.06   18.70
  -9  -4   1  454.65   22.50
   8   4  -1  263.67   13.60
   8   4  -1  239.88   16.60
   8   4  -1  223.78   16.70
  -8  -4   1  233.88   16.00
  -8  -4   1  272.47   17.20
  -8  -4   1  245.48   13.50
   7   4  -1  237.08   12.60
   7   4  -1  258.37   15.50
   7   4  -1  236.88   15.50
  -7  -4   1  223.48   14.90
  -7  -4   1  247.58   14.60
  -7  -4   1  238.68   12.50
   6   4  -1  218.88   13.50
   6   4  -1  213.18   11.30
   6   4  -1  194.08   13.40
  -6  -4   1  232.08   11.40
  -6  -4   1  224.58   12.70
  -6  -4   1  197.78   13.20
   5   4  -1  521.85   18.50
   5   4  -1  500.95   18.60
   5   4  -1  489.05   16.50
  -5  -4   1  475.65   16.70
  -5  -4   1  484.75   18.00
  -5  -4   1  505.15   16.30
   4   4  -1  210.48   11.30
   4   4  -1  211.88    7.90
   4   4  -1  222.68   11.90
   4   4  -1  220.18   11.70
   4   4  -1  212.58   10.50
  -4  -4   1  224.58   10.50
  -4  -4   1  222.68   11.80
  -4  -4   1  220.98   10.40
   3   4  -1  105.79    6.80
   3   4  -1  110.19    8.60
   3   4  -1  102.09    5.80
   3   4  -1  105.19    8.70
   3   4  -1   92.09    7.60
   3   4  -1  112.79    9.60
   3   4  -1  101.49    8.60
  -3  -4   1  104.69    7.10
  -3  -4   1  104.19    8.80
  -3  -4   1  108.49    8.40
   2   4  -1  468.65   12.20
   2   4  -1  448.26   11.70
   2   4  -1  440.36   14.40
   2   4  -1  452.85   12.80
   2   4  -1  465.45   14.60
   2   4  -1  446.06   14.00
   2   4  -1  430.56   13.90
  -2  -4   1  463.25   13.80
  -2  -4   1  445.86   12.00
  -2  -4   1  449.26   12.70
  -2  -4   1  455.55   14.40
  -2  -4   1  469.15   14.70
  -2  -4   1  468.25   14.50
   1   4  -1 1202.08   26.70
   1   4  -1 1177.28   24.30
   1   4  -1 1169.98   26.60
   1   4  -1 1172.78   25.40
   1   4  -1 1195.48   26.90
   1   4  -1 1188.68   27.00
  -1  -4   1 1208.08   26.90
  -1  -4   1 1193.98   26.60
  -1  -4   1 1174.38   24.20
  -1  -4   1 1197.38   27.10
  -1  -4   1 1144.89   25.20
  -1  -4   1 1201.18   25.60
  -1  -4   1 1183.78   25.30
   0   4  -1   27.10    4.90
   0   4  -1   20.20    4.30
   0   4  -1   20.90    4.20
   0   4  -1   23.40    3.30
   0   4  -1   24.50    4.60
   0   4  -1   26.70    4.60
   0  -4   1   26.50    4.60
   0  -4   1   31.40    4.90
   0  -4   1   24.40    4.80
   0  -4   1   25.30    4.60
   0  -4   1   29.00    4.50
   0  -4   1   24.90    3.70
   0  -4   1   23.00    4.70
  -1   4  -1  730.03   20.20
  -1   4  -1  776.82   20.70
  -1   4  -1  772.62   19.80
  -1   4  -1  767.42   18.30
   1  -4   1  730.43   20.10
   1  -4   1  787.82   18.20
   1  -4   1  772.82   20.80
   1  -4   1  773.62   20.80
   1  -4   1  825.12   22.30
  -2   4  -1 2571.64   51.09
  -2   4  -1 2556.64   53.29
  -2   4  -1 2506.05   52.89
   2  -4   1 2638.94   53.59
   2  -4   1 2609.64   53.09
   2  -4   1 2619.24   50.39
   2  -4   1 2585.14   53.29
  -3   4  -1  370.06   14.10
  -3   4  -1  384.56   15.40
  -3   4  -1  367.86   15.40
   3  -4   1  381.46   13.30
   3  -4   1  368.16   15.30
   3  -4   1  372.66   16.20
   3  -4   1  357.56   14.80
  -4   4  -1  113.99   10.90
  -4   4  -1  130.29   10.70
  -4   4  -1  126.69   11.10
   4  -4   1  116.19   11.90
   4  -4   1  131.69   11.30
   4  -4   1  125.69   10.60
   4  -4   1  106.69    8.90
  -5   4  -1  123.69   11.70
  -5   4  -1  133.19   11.70
  -5   4  -1  115.89   11.10
   5  -4   1  124.09   10.20
   5  -4   1  103.99   11.70
   5  -4   1  110.39   12.90
  -6   4  -1  234.48   15.70
  -6   4  -1  248.18   16.50
  -6   4  -1  237.18   16.00
   6  -4   1  265.37   17.90
   6  -4   1  257.87   16.60
   6  -4   1  273.07   14.80
  -7   4  -1  577.54   24.10
  -7   4  -1  506.95   23.90
  -7   4  -1  546.75   24.10
   7  -4   1  530.05   24.60
   7  -4   1  525.15   22.10
   7  -4   1  502.05   25.00
  -8   4  -1  287.67   20.40
  -8   4  -1  247.18   18.20
  -8   4  -1  295.87   20.40
   8  -4   1  318.47   18.70
   8  -4   1  281.07   20.10
   8  -4   1  310.77   21.90
  -9   4  -1  121.59   18.10
  -9   4  -1  116.09   16.80
   9  -4   1  123.49   17.50
   9  -4   1  142.89   15.90
   9  -4   1  143.39   18.50
 -10   4  -1   79.09   14.60
 -10   4  -1   70.39   13.10
  10  -4   1   74.89   13.20
  10  -4   1   70.59   14.60
  10  -4   1   81.49   15.40
 -11   4  -1   41.70   12.20
 -11   4  -1   31.40   12.90
  11  -4   1   44.00   11.80
  11  -4   1   32.70   13.70
  11  -4   1   34.60   13.30
 -12   4  -1   16.90   11.90
 -12   4  -1   24.60   12.90
  12  -4   1   -7.30    8.80
  12  -4   1    4.30   11.50
  12  -4   1   30.30   13.50
  13   3  -1   78.69   16.00
  13   3  -1   74.19   15.20
  13   3  -1   52.59   15.10
 -13  -3   1   55.49   14.20
 -13  -3   1   59.49   14.00
  12   3  -1   46.00   12.90
  12   3  -1   57.19   13.30
 -12  -3   1   50.09   12.80
 -12  -3   1   69.19   14.20
  11   3  -1  148.09   18.00
  11   3  -1  211.28   20.30
 -11  -3   1  181.98   19.60
 -11  -3   1  184.48   14.30
 -11  -3   1  189.48   19.00
  10   3  -1  185.98   18.00
  10   3  -1  213.68   13.20
  10   3  -1  196.48   18.60
 -10  -3   1  207.58   19.00
 -10  -3   1  185.18   14.00
 -10  -3   1  195.78   18.20
   9   3  -1  295.97   19.50
   9   3  -1  302.17   19.50
   9   3  -1  295.97   14.50
  -9  -3   1  286.37   15.20
  -9  -3   1  290.57   19.20
  -9  -3   1  310.57   19.50
   8   3  -1   40.10    8.80
   8   3  -1   46.20    9.90
   8   3  -1   60.29    8.50
  -8  -3   1   44.00    9.10
  -8  -3   1   56.99    8.90
  -8  -3   1   52.89    9.30
   7   3  -1   95.49   11.70
   7   3  -1   82.69    8.50
   7   3  -1   93.59   11.30
  -7  -3   1   84.79   10.90
  -7  -3   1  111.59   11.80
  -7  -3   1  104.29    9.20
   6   3  -1   33.60    7.40
   6   3  -1   31.90    6.90
   6   3  -1   31.10    5.40
  -6  -3   1   31.10    5.40
  -6  -3   1   21.30    5.90
  -6  -3   1   33.50    6.90
   5   3  -1  110.79    6.40
   5   3  -1  112.89    9.90
   5   3  -1   98.39    8.30
   5   3  -1   91.59   10.10
  -5  -3   1  115.89   10.10
  -5  -3   1  108.69    8.40
  -5  -3   1  119.89    9.60
   4   3  -1  719.73   19.00
   4   3  -1  713.73   20.50
   4   3  -1  701.63   20.90
  -4  -3   1  714.93   19.60
  -4  -3   1  732.53   19.10
  -4  -3   1  714.03   20.60
   3   3  -1  549.95   15.40
   3   3  -1  570.44   16.30
   3   3  -1  574.34   15.50
   3   3  -1  552.24   16.60
   3   3  -1  541.35   16.70
   3   3  -1  553.44   15.00
  -3  -3   1  553.14   15.10
  -3  -3   1  546.55   15.30
  -3  -3   1  560.44   16.40
  -3  -3   1  546.75   16.50
  -3  -3   1  547.45   15.30
   2   3  -1  781.12   19.10
   2   3  -1  752.92   18.20
   2   3  -1  773.22   16.90
   2   3  -1  739.93   18.90
   2   3  -1  766.52   16.20
   2   3  -1  787.32   19.10
   2   3  -1  765.02   18.80
   2   3  -1  775.62   18.70
  -2  -3   1  770.62   18.60
  -2  -3   1  759.82   19.00
  -2  -3   1  761.42   18.20
  -2  -3   1  769.32   19.10
  -2  -3   1  772.02   17.00
  -2  -3   1  789.32   19.00
  -2  -3   1  774.62   16.20
  -2  -3   1  771.32   18.90
   1   3  -1  355.06   10.10
   1   3  -1  360.26   10.10
   1   3  -1  356.76   11.60
   1   3  -1  372.46   11.50
   1   3  -1  361.06   11.30
   1   3  -1  354.96   11.20
  -1  -3   1  350.26   10.30
  -1  -3   1  368.66   10.00
  -1  -3   1  366.36   10.00
  -1  -3   1  370.26   11.40
  -1  -3   1  361.96   11.00
  -1  -3   1  358.16   11.70
  -1  -3   1  342.27   11.30
   0   3  -1  108.49    6.90
   0   3  -1  120.99    6.90
   0   3  -1  116.09    7.40
   0   3  -1  115.79    7.30
   0   3  -1  104.09    4.80
   0  -3   1  112.19    5.90
   0  -3   1  116.09    7.30
   0  -3   1  103.89    7.00
   0  -3   1  122.99    7.20
   0  -3   1  120.39    7.00
   0  -3   1  117.39    7.00
   0  -3   1  101.69    7.30
  -1   3  -1  773.82   19.20
  -1   3  -1  762.52   17.30
  -1   3  -1  788.82   19.30
  -1   3  -1  765.92   19.20
  -1   3  -1  776.32   19.40
  -1   3  -1  769.02   19.20
   1  -3   1  802.72   18.60
   1  -3   1  757.22   17.20
   1  -3   1  769.72   19.00
   1  -3   1  768.22   19.30
   1  -3   1  780.72   19.40
   1  -3   1  747.43   19.00
   1  -3   1  751.02   19.40
  -2   3  -1  282.57   12.70
  -2   3  -1  274.17   10.50
  -2   3  -1  271.77   11.60
   2  -3   1  257.37   10.00
   2  -3   1  266.67   11.40
   2  -3   1  273.37   12.10
   2  -3   1  268.17   10.20
   2  -3   1  259.37   11.50
   2  -3   1  279.77   10.10
  -3   3  -1  357.96   13.70
  -3   3  -1  367.96   14.30
  -3   3  -1  360.36   14.20
   3  -3   1  362.36   13.50
   3  -3   1  368.06   12.90
   3  -3   1  366.56   14.50
   3  -3   1  375.06   15.20
  -4   3  -1  419.06   16.40
  -4   3  -1  390.66   15.50
  -4   3  -1  369.76   15.50
   4  -3   1  404.86   17.10
   4  -3   1  359.36   15.90
   4  -3   1  399.76   14.70
  -5   3  -1  337.47   15.90
  -5   3  -1  378.86   16.90
  -5   3  -1  373.46   16.80
   5  -3   1  329.67   15.00
   5  -3   1  350.06   16.80
   5  -3   1  352.46   17.60
  -6   3  -1   10.40    7.00
  -6   3  -1   19.00    7.20
  -6   3  -1   20.20    6.60
   6  -3   1   31.50    8.30
   6  -3   1   -2.50    5.20
   6  -3   1   10.00    6.10
  -7   3  -1  173.38   15.10
  -7   3  -1  178.08   15.90
  -7   3  -1  222.68   15.30
   7  -3   1  195.18   14.80
   7  -3   1  177.08   16.60
   7  -3   1  204.08   16.40
  -8   3  -1    6.00    7.90
  -8   3  -1   14.60    8.10
   8  -3   1   14.00    9.70
   8  -3   1   -3.70    4.60
   8  -3   1   -1.70    6.60
   8  -3   1    2.70    7.70
  -9   3  -1   60.59   12.40
  -9   3  -1   63.29   12.20
   9  -3   1   56.89   12.50
   9  -3   1   76.89   12.20
   9  -3   1   66.79    9.40
   9  -3   1   71.69   13.00
 -10   3  -1   38.00   11.40
 -10   3  -1   31.80   12.10
  10  -3   1   30.80   12.00
  10  -3   1   31.90   10.50
  10  -3   1   46.40   12.30
 -11   3  -1  250.47   23.10
 -11   3  -1  262.17   23.30
  11  -3   1  256.57   21.60
  11  -3   1  269.67   24.10
  11  -3   1  251.87   25.00
 -12   3  -1   74.09   15.30
 -12   3  -1   81.29   16.40
  12  -3   1   86.29   17.40
  12  -3   1   86.59   15.40
  12  -3   1   65.79   15.20
  13   2  -1  174.08   20.80
  13   2  -1  160.68   22.70
 -13  -2   1  163.18   21.10
 -13  -2   1  189.58   23.30
  12   2  -1   54.59   14.50
  12   2  -1   50.69   13.40
 -12  -2   1   87.39   15.10
 -12  -2   1   53.79   13.00
  11   2  -1   97.19   16.10
  11   2  -1   95.09   14.70
 -11  -2   1  107.69   13.30
 -11  -2   1  115.49   18.30
 -11  -2   1   91.69   14.40
  10   2  -1  165.48   17.60
  10   2  -1  164.48   11.80
  10   2  -1  197.58   18.30
 -10  -2   1  216.18   19.40
 -10  -2   1  172.58   18.40
   9   2  -1  154.98   15.90
   9   2  -1  126.49   10.50
   9   2  -1  143.59   15.60
  -9  -2   1  114.49   15.10
  -9  -2   1  153.28   16.00
   8   2  -1  191.08   15.40
   8   2  -1  194.28   11.20
   8   2  -1  169.88   14.90
  -8  -2   1  185.18   15.30
  -8  -2   1  166.58   15.00
   7   2  -1  293.27   12.30
   7   2  -1  289.57   16.40
   7   2  -1  275.97   16.00
  -7  -2   1  272.17   15.90
  -7  -2   1  287.67   16.30
   6   2  -1  422.26   18.10
   6   2  -1  465.65   14.90
   6   2  -1  479.65   18.80
  -6  -2   1  448.66   18.30
  -6  -2   1  439.56   18.20
   5   2  -1  198.38    8.40
   5   2  -1  200.88   12.30
   5   2  -1  179.28    9.10
   5   2  -1  191.58   11.80
  -5  -2   1  213.88   10.90
  -5  -2   1  216.28   12.10
  -5  -2   1  200.58   11.90
   4   2  -1 1851.61   35.50
   4   2  -1 1850.41   40.20
   4   2  -1 1858.01   37.10
   4   2  -1 1775.72   39.70
  -4  -2   1 1790.72   39.00
  -4  -2   1 1785.92   36.70
  -4  -2   1 1848.92   39.90
   3   2  -1  780.82   20.50
   3   2  -1  788.42   18.60
   3   2  -1  762.52   20.10
   3   2  -1  935.51   27.50
   3   2  -1  802.82   19.30
  -3  -2   1  801.22   19.60
  -3  -2   1  779.32   20.10
  -3  -2   1  784.62   19.00
  -3  -2   1  777.72   18.30
  -3  -2   1  777.02   19.40
  -3  -2   1  778.92   20.20
   2   2  -1   83.59    5.80
   2   2  -1   75.59    6.60
   2   2  -1   72.09    6.70
   2   2  -1   82.59    6.20
   2   2  -1   80.59    6.60
   2   2  -1   63.19    5.90
   2   2  -1   71.89    6.50
  -2  -2   1   78.89    6.50
  -2  -2   1   72.99    5.70
  -2  -2   1   87.59    6.10
  -2  -2   1   77.49    6.50
  -2  -2   1   82.99    6.00
   1   2  -1  421.76   10.70
   1   2  -1  418.56    9.10
   1   2  -1  417.86   11.20
   1   2  -1  411.86   11.00
   1   2  -1  409.06   11.10
   1   2  -1  420.16    9.30
  -1  -2   1  405.66   11.10
  -1  -2   1  402.66   10.50
  -1  -2   1  409.66   11.20
  -1  -2   1  418.16   11.10
  -1  -2   1  408.16   11.10
  -1  -2   1  421.46    9.30
  -1  -2   1  444.06   11.10
   0   2  -1 2617.24   48.30
   0   2  -1 2591.74   47.80
   0   2  -1 2582.04   48.10
   0   2  -1 2637.34   48.10
   0   2  -1 2621.54   47.50
   0   2  -1 2603.04   46.00
   0  -2   1 2620.54   48.50
   0  -2   1 2620.94   48.30
   0  -2   1 2628.84   48.10
   0  -2   1 2636.24   48.10
   0  -2   1 2625.64   47.70
   0  -2   1 2596.34   47.40
  -1   2  -1 2738.03   51.69
  -1   2  -1 2717.43   51.79
  -1   2  -1 2814.42   51.59
  -1   2  -1 2765.32   51.59
  -1   2  -1 2695.43   51.69
  -1   2  -1 2730.03   50.29
   1  -2   1 2780.12   51.69
   1  -2   1 2791.92   50.29
   1  -2   1 2794.72   51.69
   1  -2   1 2686.13   51.89
   1  -2   1 2816.72   51.89
   1  -2   1 2769.22   51.09
  -2   2  -1  146.09    7.80
  -2   2  -1  142.89    7.90
  -2   2  -1  138.39    7.30
  -2   2  -1  149.39    8.70
  -2   2  -1  143.29    8.50
  -2   2  -1  143.99    8.40
   2  -2   1  133.89    7.80
   2  -2   1  153.78    8.60
   2  -2   1  155.78    7.50
   2  -2   1  146.69    7.60
   2  -2   1  144.99    9.10
  -3   2  -1 1665.43   35.10
  -3   2  -1 1538.25   33.50
  -3   2  -1 1581.14   35.20
  -3   2  -1 1582.84   34.50
  -3   2  -1 1584.94   33.50
   3  -2   1 1625.44   35.60
   3  -2   1 1573.54   33.70
   3  -2   1 1597.54   35.80
   3  -2   1 1562.64   33.90
  -4   2  -1  746.43   21.90
  -4   2  -1  733.03   21.00
  -4   2  -1  716.93   21.30
   4  -2   1  710.73   21.80
   4  -2   1  700.03   20.10
   4  -2   1  682.63   22.00
  -5   2  -1  147.19   11.50
  -5   2  -1  132.19   10.60
  -5   2  -1  132.39   11.10
   5  -2   1  121.59   11.70
   5  -2   1  115.09   10.10
   5  -2   1   94.09   10.40
  -6   2  -1    4.90    5.60
  -6   2  -1   -0.20    4.80
  -6   2  -1    5.70    6.20
   6  -2   1   -3.40    5.00
   6  -2   1   -4.20    6.30
   6  -2   1    4.00    5.50
  -7   2  -1   68.79   10.20
  -7   2  -1  108.09   12.50
   7  -2   1  104.29   11.80
   7  -2   1  100.99    9.10
   7  -2   1  109.59   13.80
   7  -2   1   88.09   12.80
  -8   2  -1  170.78   15.60
  -8   2  -1  184.08   16.90
   8  -2   1  196.58   11.70
   8  -2   1  165.18   14.90
   8  -2   1  166.38   16.70
   8  -2   1  167.08   16.20
  -9   2  -1  141.29   16.70
  -9   2  -1  142.69   16.40
   9  -2   1  152.58   16.80
   9  -2   1  134.19   11.00
   9  -2   1  165.88   16.60
   9  -2   1  154.68   17.70
 -10   2  -1  275.27   22.00
 -10   2  -1  309.67   22.00
  10  -2   1  302.27   23.60
  10  -2   1  277.27   22.00
  10  -2   1  328.27   21.90
 -11   2  -1  228.78   21.80
 -11   2  -1  230.28   22.30
  11  -2   1  272.87   21.90
  11  -2   1  255.07   23.40
  11  -2   1  276.87   24.80
 -12   2  -1   59.99   14.00
 -12   2  -1   45.30   13.80
  12  -2   1   93.79   16.90
  12  -2   1   39.20   13.50
  12  -2   1   54.89   13.60
 -13   2  -1   11.40   11.60
 -13   2  -1    9.40   11.20
  13  -2   1   -0.80   11.50
  13  -2   1    2.20   10.80
  13  -2   1    0.10    9.50
  13   1  -1   77.29   17.00
  13   1  -1  110.79   17.30
 -13  -1   1   98.29   17.80
 -13  -1   1   75.19   15.20
  12   1  -1   37.70   12.20
  12   1  -1   45.80   13.00
 -12  -1   1   34.20   12.00
 -12  -1   1   24.90   11.90
  11   1  -1   61.49   12.50
  11   1  -1   59.19   12.50
 -11  -1   1   43.70   12.20
 -11  -1   1   43.30   12.40
  10   1  -1  381.46   23.60
  10   1  -1  352.06   22.60
 -10  -1   1  392.96   24.20
 -10  -1   1  382.86   23.80
   9   1  -1  480.25   24.10
   9   1  -1  508.85   17.30
   9   1  -1  457.35   23.50
   9   1  -1  482.35   23.90
  -9  -1   1  443.26   23.90
  -9  -1   1  471.85   24.10
   8   1  -1  437.26   21.40
   8   1  -1  401.66   20.80
   8   1  -1  438.66   15.60
   8   1  -1  433.66   21.00
  -8  -1   1  481.65   22.10
  -8  -1   1  403.76   20.80
   7   1  -1  195.48   14.60
   7   1  -1  246.88   15.20
   7   1  -1  225.58   15.20
   7   1  -1  224.38   10.50
  -7  -1   1  236.48   15.10
  -7  -1   1  239.18   15.40
   6   1  -1  332.57   11.90
   6   1  -1  353.16   16.60
   6   1  -1  319.37   15.90
   6   1  -1  315.57   15.70
  -6  -1   1  341.57   16.30
  -6  -1   1  309.97   15.70
   5   1  -1   84.99    9.20
   5   1  -1   75.49    6.40
   5   1  -1   60.89    9.30
   5   1  -1   69.79    9.20
  -5  -1   1   77.69    9.50
  -5  -1   1   79.89    9.00
   4   1  -1    8.70    3.30
   4   1  -1   12.10    3.30
   4   1  -1   12.10    5.10
   4   1  -1   11.10    4.80
   4   1  -1   13.30    5.40
  -4  -1   1   12.70    3.30
  -4  -1   1   20.70    5.20
  -4  -1   1    6.10    4.40
   3   1  -1 1580.84   31.90
   3   1  -1 1696.73   37.60
   3   1  -1 1708.13   31.70
   3   1  -1 1672.43   35.00
   3   1  -1 1637.54   34.80
   3   1  -1 1659.13   35.00
   3   1  -1 1600.94   34.20
  -3  -1   1 1665.03   31.90
  -3  -1   1 1577.54   34.50
  -3  -1   1 1666.73   34.70
  -3  -1   1 1646.34   34.60
  -3  -1   1 1622.64   34.70
  -3  -1   1 1629.04   34.60
   2   1  -1    1.20    2.50
   2   1  -1   -1.50    3.80
   2   1  -1    0.60    3.10
   2   1  -1    4.10    2.00
   2   1  -1    4.00    2.90
  -2  -1   1    7.00    3.60
  -2  -1   1    1.90    3.20
  -2  -1   1    3.20    3.70
  -2  -1   1   -0.90    3.30
  -2  -1   1    3.20    2.60
  -2  -1   1    9.60    3.50
   1   1  -1 2972.00   53.49
   1   1  -1 3026.60   53.79
   1   1  -1 2954.60   53.89
   1   1  -1 3005.20   52.99
   1   1  -1 2969.50   53.89
   1   1  -1 2986.50   52.69
  -1  -1   1 2967.70   52.79
  -1  -1   1 2930.31   53.49
  -1  -1   1 2979.90   53.49
  -1  -1   1 2991.60   53.79
  -1  -1   1 2932.11   53.89
  -1  -1   1 2972.80   52.99
   0   1  -1 3284.37   58.69
   0   1  -1 3340.37   59.39
   0   1  -1 3349.26   59.29
   0   1  -1 3309.07   59.89
   0  -1   1 3413.06   59.29
   0  -1   1 3394.56   58.69
   0  -1   1 3316.37   58.89
   0  -1   1 3398.86   61.09
   0  -1   1 3335.67   60.19
  -1   1  -1    1.50    1.90
  -1   1  -1    2.40    2.20
  -1   1  -1    0.60    2.30
  -1   1  -1    3.10    2.40
   1  -1   1    2.80    2.00
   1  -1   1    4.40    2.50
   1  -1   1    3.60    2.10
   1  -1   1    3.50    2.20
   1  -1   1    2.20    2.20
   1  -1   1    0.60    2.50
  -2   1  -1  356.96   10.90
  -2   1  -1  349.37   10.50
  -2   1  -1  339.67   10.80
  -2   1  -1  317.67   10.90
  -2   1  -1  351.06    9.90
   2  -1   1  342.57   11.10
   2  -1   1  342.17   10.00
   2  -1   1  318.57   10.50
   2  -1   1  330.27   10.60
   2  -1   1  339.67   10.90
   2  -1   1  343.37   11.40
   2  -1   1  321.37   10.40
  -3   1  -1   22.90    4.50
  -3   1  -1   33.60    5.50
  -3   1  -1   19.20    4.70
  -3   1  -1   31.90    4.80
  -3   1  -1   27.00    5.20
   3  -1   1   27.30    4.50
   3  -1   1   47.00    6.90
   3  -1   1   26.10    4.80
   3  -1   1   38.80    5.20
   3  -1   1   34.20    5.70
  -4   1  -1   13.40    5.40
  -4   1  -1   10.90    3.70
  -4   1  -1   10.90    4.50
  -4   1  -1   19.60    5.20
   4  -1   1   12.40    4.80
   4  -1   1    9.60    5.60
   4  -1   1    4.80    4.70
  -5   1  -1  999.60   28.00
  -5   1  -1 1062.19   26.90
  -5   1  -1 1034.00   28.10
   5  -1   1 1039.10   28.70
   5  -1   1  999.30   28.20
   5  -1   1 1007.30   27.10
  -6   1  -1  316.77   16.10
  -6   1  -1  328.77   16.30
   6  -1   1  322.07   17.20
   6  -1   1  339.17   12.90
   6  -1   1  338.57   16.50
   6  -1   1  331.77   15.70
  -7   1  -1  430.16   20.00
  -7   1  -1  434.06   20.00
   7  -1   1  422.16   15.60
   7  -1   1  407.26   19.20
   7  -1   1  441.46   20.40
   7  -1   1  440.06   20.80
  -8   1  -1   61.89   10.50
  -8   1  -1   41.50    9.40
   8  -1   1   37.10    9.10
   8  -1   1   46.70    9.70
   8  -1   1   51.89    7.10
   8  -1   1   46.80   10.20
  -9   1  -1   50.59   10.60
  -9   1  -1   37.60   10.00
   9  -1   1   55.99   11.60
   9  -1   1   62.19    9.10
   9  -1   1   71.69   11.40
   9  -1   1   47.30   10.60
 -10   1  -1   14.40    9.80
 -10   1  -1   24.80    9.90
  10  -1   1   39.80   11.20
  10  -1   1   24.70   10.20
  10  -1   1   16.30    9.40
  10  -1   1   22.60    8.60
 -11   1  -1   -1.10    9.20
 -11   1  -1   13.30    9.90
  11  -1   1    5.20    9.10
  11  -1   1   -0.30    9.90
  11  -1   1   14.30   10.00
 -12   1  -1   46.20   13.00
 -12   1  -1   67.29   14.60
  12  -1   1   48.70   14.00
  12  -1   1   54.49   13.40
  12  -1   1   63.09   14.70
 -13   1  -1   59.89   14.30
 -13   1  -1   50.29   13.90
  13  -1   1   41.20   12.80
  13  -1   1  109.09   18.20
  13  -1   1   67.69   16.60
  13   0  -1  311.67   27.90
  13   0  -1  391.96   27.60
 -13   0   1  380.76   29.60
 -13   0   1  288.47   27.00
  12   0  -1  179.08   22.00
  12   0  -1  140.49   19.40
 -12   0   1  112.09   17.40
 -12   0   1  135.49   20.80
  11   0  -1  187.88   19.70
  11   0  -1  203.78   20.50
 -11   0   1  160.68   19.60
 -11   0   1  140.69   18.90
  10   0  -1  235.58   20.80
  10   0  -1  213.18   18.50
  10   0  -1  243.68   20.70
 -10   0   1  229.98   20.40
 -10   0   1  249.28   20.50
   9   0  -1   14.80    5.10
   9   0  -1   12.00    8.60
   9   0  -1   21.30    8.50
   9   0  -1   22.00    9.00
  -9   0   1   13.60    9.00
  -9   0   1   16.70    8.90
   8   0  -1   92.69   13.40
   8   0  -1   88.19   13.10
   8   0  -1   58.29   10.50
   8   0  -1   79.79    7.90
  -8   0   1   72.09   10.90
  -8   0   1   87.99   13.40
   7   0  -1  162.98   13.50
   7   0  -1  176.48    9.10
   7   0  -1  186.18   14.20
   7   0  -1  176.88   14.60
  -7   0   1  140.79   13.30
  -7   0   1  174.98   14.50
   6   0  -1  728.63   18.60
   6   0  -1  718.03   24.70
   6   0  -1  681.23   24.00
   6   0  -1  762.92   24.20
  -6   0   1  708.43   24.10
  -6   0   1  783.72   25.00
   5   0  -1 1954.80   44.50
   5   0  -1 1976.90   44.00
   5   0  -1 1933.71   38.70
   5   0  -1 1910.01   45.00
  -5   0   1 1950.20   44.60
  -5   0   1 2003.60   44.90
   4   0  -1  333.67    9.90
   4   0  -1  330.57   13.80
   4   0  -1  356.26   11.50
   4   0  -1  345.87   13.80
   4   0  -1  349.17   14.40
  -4   0   1  340.47   13.70
  -4   0   1  348.27   14.20
  -4   0   1  328.47   11.40
   3   0  -1  507.35   13.50
   3   0  -1  551.94   16.40
   3   0  -1  538.55   16.00
   3   0  -1  556.84   15.90
   3   0  -1  528.55   12.40
  -3   0   1  551.54   16.00
  -3   0   1  536.25   15.50
  -3   0   1  537.85   13.80
  -3   0   1  542.75   16.00
  -3   0   1  506.85   15.70
   2   0  -1   56.89    4.70
   2   0  -1   49.60    6.60
   2   0  -1   52.29    3.60
   2   0  -1   52.49    6.40
   2   0  -1   39.60    6.30
   2   0  -1   59.39    6.20
  -2   0   1   53.99    3.70
  -2   0   1   52.69    6.10
  -2   0   1   49.80    6.00
  -2   0   1   59.29    6.00
  -2   0   1   50.99    4.60
  -2   0   1   59.59    5.90
   1   0  -1   36.80    2.60
   1   0  -1   31.70    3.70
   1   0  -1   32.50    3.60
   1   0  -1   35.90    3.80
   1   0  -1   34.90    2.00
  -1   0   1   33.20    2.00
  -1   0   1   33.20    3.80
  -1   0   1   32.70    2.50
  -1   0   1   29.60    3.50
  -1   0   1   33.60    3.60
  -1   0   1   37.30    3.60
  -1   0  -1 1707.73   31.30
  -1   0  -1 1706.63   31.20
  -1   0  -1 1739.93   30.20
  -1   0  -1 1728.23   31.40
   1   0   1 1709.73   31.20
   1   0   1 1704.43   31.20
   1   0   1 1712.43   30.20
   1   0   1 1758.52   31.30
   1   0   1 1629.34   31.40
   1   0   1 1752.32   31.60
  -2   0  -1  851.41   16.60
  -2   0  -1  839.32   18.60
  -2   0  -1  849.12   18.70
  -2   0  -1  831.62   18.50
   2   0   1  808.72   18.50
   2   0   1  836.42   18.50
   2   0   1  829.42   18.20
   2   0   1  823.92   18.50
   2   0   1  823.72   18.60
   2   0   1  830.62   18.60
  -3   0  -1   30.30    4.60
  -3   0  -1   28.10    4.60
  -3   0  -1   45.90    6.60
  -3   0  -1   33.10    4.50
  -3   0  -1   36.40    5.30
  -3   0  -1   27.50    4.70
   3   0   1   32.00    4.50
   3   0   1   31.10    5.10
   3   0   1   42.70    5.40
   3   0   1   41.60    6.30
   3   0   1   41.30    5.70
   3   0   1   35.40    5.40
  -4   0  -1   38.50    5.20
  -4   0  -1   28.60    5.50
  -4   0  -1   25.60    5.10
   4   0   1   36.80    5.70
   4   0   1   26.70    5.50
   4   0   1   31.30    4.50
   4   0   1   31.00    5.90
  -5   0  -1 2374.66   51.39
  -5   0  -1 2380.76   51.49
  -5   0  -1 2346.47   47.30
   5   0   1 2410.46   47.90
   5   0   1 2400.36   51.59
   5   0   1 2437.86   51.89
   5   0   1 2352.46   50.99
  -6   0  -1  149.99   12.10
  -6   0  -1  142.49   11.60
   6   0   1  146.39    9.00
   6   0   1  126.49   11.30
   6   0   1  135.69   11.70
   6   0   1  131.49   12.20
  -7   0  -1   68.59    9.70
  -7   0  -1   75.59   10.70
   7   0   1   75.59   10.90
   7   0   1   68.59    7.90
   7   0   1   83.49   11.20
   7   0   1   82.59   11.60
  -8   0  -1  106.19   13.40
  -8   0  -1  118.79   13.90
   8   0   1  134.49   10.20
   8   0   1  125.89   13.80
   8   0   1  118.29   14.20
   8   0   1  122.89   14.30
  -9   0  -1  229.98   17.60
  -9   0  -1  215.08   17.60
   9   0   1  200.48   17.00
   9   0   1  205.88   12.50
   9   0   1  208.78   18.20
   9   0   1  201.88   17.90
 -10   0  -1  400.56   23.60
 -10   0  -1  373.16   23.10
  10   0   1  392.06   24.10
  10   0   1  371.36   22.40
  10   0   1  380.56   23.60
  10   0   1  389.96   17.10
 -11   0  -1  292.07   22.60
 -11   0  -1  267.37   22.10
  11   0   1  305.77   23.50
  11   0   1  283.77   22.30
  11   0   1  314.67   23.80
 -12   0  -1  150.78   20.70
 -12   0  -1  144.89   19.80
  12   0   1  141.89   19.80
  12   0   1  142.39   19.50
  12   0   1  127.89   20.20
 -13   0  -1   20.30   11.40
 -13   0  -1   36.30   13.10
  13   0   1   20.70   11.70
  13   0   1    8.70   11.00
  13  -1  -1   22.20   13.40
  13  -1  -1   10.60   11.00
 -13   1   1   14.50   12.60
 -13   1   1   15.20   12.40
  12  -1  -1   10.40   10.40
  12  -1  -1    1.50   10.40
 -12   1   1    9.10   10.70
 -12   1   1   18.50   11.60
  11  -1  -1   28.90   10.90
  11  -1  -1   25.90   11.70
  11  -1  -1   11.60   10.50
 -11   1   1    6.60   10.00
 -11   1   1   23.70   11.60
  10  -1  -1  131.19   16.60
  10  -1  -1  119.09   18.40
  10  -1  -1  108.19   16.80
 -10   1   1  139.99   18.90
 -10   1   1  122.29   17.10
   9  -1  -1  434.56   24.60
   9  -1  -1  439.56   24.10
   9  -1  -1  446.86   23.00
  -9   1   1  452.35   24.40
  -9   1   1  481.85   25.20
   8  -1  -1   44.80    5.90
   8  -1  -1   38.70    9.50
   8  -1  -1   46.30    9.60
   8  -1  -1   39.10    9.80
  -8   1   1   39.20    9.50
  -8   1   1   62.79   10.70
   7  -1  -1  548.95   16.00
   7  -1  -1  550.24   23.80
   7  -1  -1  503.35   22.20
   7  -1  -1  527.65   21.40
  -7   1   1  587.94   23.70
  -7   1   1  567.44   23.30
   6  -1  -1  162.28   12.70
   6  -1  -1  141.89   11.90
   6  -1  -1  145.29   13.00
   6  -1  -1  152.58    7.80
  -6   1   1  143.49   12.30
  -6   1   1  163.18   10.80
  -6   1   1  156.78   13.10
   5  -1  -1    1.20    5.00
   5  -1  -1    5.90    6.00
   5  -1  -1    9.20    3.10
   5  -1  -1    4.90    5.00
  -5   1   1    7.50    4.40
  -5   1   1    2.80    5.30
  -5   1   1    5.50    4.90
   4  -1  -1   11.60    4.80
   4  -1  -1   15.30    3.10
   4  -1  -1   24.20    5.30
   4  -1  -1   10.70    5.40
  -4   1   1   18.40    4.40
  -4   1   1   17.60    5.60
  -4   1   1   18.30    5.40
   3  -1  -1  141.39    7.70
   3  -1  -1  105.69    8.80
   3  -1  -1  111.69    9.20
   3  -1  -1  130.89    8.30
  -3   1   1  138.29    9.00
  -3   1   1  126.19    8.00
  -3   1   1  140.09    8.70
  -3   1   1  128.59    8.80
  -3   1   1  128.99    7.60
   2  -1  -1    3.70    3.80
   2  -1  -1    1.50    3.00
   2  -1  -1    5.80    4.20
   2  -1  -1    0.40    3.10
  -2   1   1    2.10    3.30
  -2   1   1    3.30    3.30
  -2   1   1    5.20    3.70
  -2   1   1   -0.70    3.40
  -2   1   1    5.30    3.30
   1  -1  -1 1344.17   24.00
   1  -1  -1 1371.56   27.10
   1  -1  -1 1359.06   25.50
   1  -1  -1 1329.67   26.50
   1  -1  -1 1324.07   26.10
  -1   1   1 1373.16   26.60
  -1   1   1 1393.26   26.20
  -1   1   1 1324.87   26.80
  -1   1   1 1356.66   26.60
  -1   1   1 1350.96   27.10
  -1   1   1 1385.96   25.50
   0  -1  -1 3604.24   63.39
   0  -1  -1 3651.63   64.29
   0  -1  -1 3612.14   64.79
   0  -1  -1 3468.25   62.69
   0  -1  -1 3118.19   65.49
   0  -1  -1 3577.34   63.69
   0   1   1 3645.54   64.79
   0   1   1 3680.73   64.69
   0   1   1 3732.43   64.49
   0   1   1 3616.54   65.09
   0   1   1 3348.36   65.59
   0   1   1 3602.94   64.29
   0   1   1 3521.45   62.49
  -1  -1  -1 2966.00   52.49
  -1  -1  -1 2882.81   52.09
  -1  -1  -1 2927.01   51.99
  -1  -1  -1 2964.10   52.29
   1   1   1 2962.30   52.39
   1   1   1 2963.90   52.49
   1   1   1 2960.00   52.29
   1   1   1 2957.70   52.29
   1   1   1 2994.90   52.79
   1   1   1 3008.70   52.09
  -2  -1  -1  202.98    7.10
  -2  -1  -1  207.08    7.60
  -2  -1  -1  188.28    7.10
   2   1   1  188.38    7.40
   2   1   1  200.18    7.50
   2   1   1  189.38    7.30
   2   1   1  196.08    7.00
   2   1   1  201.48    7.90
  -3  -1  -1 2124.59   44.30
  -3  -1  -1 2088.49   41.10
  -3  -1  -1 2027.00   40.90
  -3  -1  -1 2080.09   40.50
   3   1   1 2023.60   41.20
   3   1   1 1995.70   41.30
   3   1   1 2070.89   41.00
   3   1   1 2032.20   40.60
   3   1   1 2065.39   40.00
  -4  -1  -1   -0.60    4.00
  -4  -1  -1    3.30    4.20
   4   1   1    0.60    3.50
   4   1   1   -3.60    4.10
   4   1   1   -1.10    4.20
   4   1   1    2.10    3.10
   4   1   1   -2.60    4.00
  -5  -1  -1 1068.19   28.30
   5   1   1 1101.49   28.80
   5   1   1 1132.99   28.50
   5   1   1 1085.89   28.60
   5   1   1 1119.59   25.90
  -6  -1  -1 1603.94   40.20
  -6  -1  -1 1716.53   40.90
   6   1   1 1651.83   40.70
   6   1   1 1724.93   40.60
   6   1   1 1718.93   40.90
   6   1   1 1648.83   36.80
  -7  -1  -1  359.76   17.60
  -7  -1  -1  346.97   17.40
   7   1   1  357.86   17.90
   7   1   1  352.66   17.50
   7   1   1  356.66   17.80
   7   1   1  357.36   14.10
  -8  -1  -1  486.45   21.60
   8   1   1  423.66   20.70
   8   1   1  434.76   20.80
   8   1   1  399.06   16.10
   8   1   1  414.46   20.70
  -9  -1  -1  183.08   16.50
  -9  -1  -1  118.49   15.00
   9   1   1  169.18   16.00
   9   1   1  138.19   15.70
   9   1   1  200.18   17.00
   9   1   1  187.28   12.30
 -10  -1  -1  295.67   20.80
 -10  -1  -1  263.87   20.10
  10   1   1  266.17   20.90
  10   1   1  272.87   20.50
  10   1   1  284.67   15.20
  10   1   1  253.87   20.40
 -11  -1  -1  -11.10    7.80
 -11  -1  -1    8.40    9.30
  11   1   1   -8.10    8.30
  11   1   1   -1.40    9.00
  11   1   1    0.60    8.90
 -12  -1  -1   15.10   10.70
 -12  -1  -1   10.60    9.80
  12   1   1  -11.60    9.50
  12   1   1    8.80    9.70
  12   1   1   15.60   11.00
 -13  -1  -1   40.20   12.30
 -13  -1  -1   14.50   11.80
  13   1   1   26.00   11.90
  13   1   1   40.10   13.10
  12  -2  -1  124.49   18.60
  12  -2  -1  133.79   21.10
 -12   2   1  104.69   17.70
 -12   2   1  114.79   18.50
  11  -2  -1  307.17   22.70
  11  -2  -1  342.87   26.80
  11  -2  -1  337.47   25.70
 -11   2   1  338.77   25.30
 -11   2   1  330.07   26.20
  10  -2  -1  187.48   17.30
  10  -2  -1  181.48   20.10
  10  -2  -1  219.88   21.00
 -10   2   1  236.98   21.90
 -10   2   1  203.08   19.80
   9  -2  -1  148.79   17.60
   9  -2  -1  142.69   15.70
   9  -2  -1  144.69   17.80
  -9   2   1  131.59   16.70
  -9   2   1  130.09   17.00
   8  -2  -1    0.50    7.90
   8  -2  -1    4.20    4.00
   8  -2  -1    0.90    7.10
   8  -2  -1   12.50    7.50
  -8   2   1    6.30    7.10
  -8   2   1   -0.50    7.20
   7  -2  -1   18.60    7.20
   7  -2  -1   15.00    4.00
   7  -2  -1   31.90    8.90
   7  -2  -1   11.70    7.40
  -7   2   1   18.30    6.20
  -7   2   1   10.40    7.30
  -7   2   1   36.70    9.30
   6  -2  -1  220.48   14.60
   6  -2  -1  222.28    9.20
   6  -2  -1  192.68   15.20
   6  -2  -1  208.28   13.40
  -6   2   1  227.78   13.00
  -6   2   1  207.68   14.40
  -6   2   1  203.68   14.70
   5  -2  -1  162.58   12.00
   5  -2  -1  147.39   12.80
   5  -2  -1  168.38    7.50
   5  -2  -1  144.39   10.30
  -5   2   1  185.68   12.60
  -5   2   1  153.78   10.30
  -5   2   1  168.18   12.40
   4  -2  -1  916.51   26.30
   4  -2  -1  874.81   23.40
   4  -2  -1  903.81   25.40
  -4   2   1  922.01   23.90
  -4   2   1  891.71   25.30
  -4   2   1  933.01   25.60
   3  -2  -1 2410.56   48.80
   3  -2  -1 2334.97   46.30
   3  -2  -1 2362.86   49.40
  -3   2   1 2326.37   48.60
  -3   2   1 2365.16   48.60
  -3   2   1 2301.27   47.10
  -3   2   1 2280.87   46.00
   2  -2  -1  415.56   13.40
   2  -2  -1  396.66   12.80
   2  -2  -1  401.36   11.40
   2  -2  -1  401.96    9.70
   2  -2  -1  419.76   12.40
   2  -2  -1  375.76   14.50
   2  -2  -1  404.96   13.80
  -2   2   1  389.86   13.20
  -2   2   1  404.96   11.20
  -2   2   1  420.56   12.70
  -2   2   1  385.56   12.70
  -2   2   1  403.36   13.10
  -2   2   1  377.36   13.30
  -2   2   1  382.96   12.90
   1  -2  -1 7699.33  134.69
   1  -2  -1 7413.56  131.29
   1  -2  -1 7297.87  133.09
   1  -2  -1 7218.68  131.09
   1  -2  -1 7180.58  131.49
   1  -2  -1 7400.96  132.19
  -1   2   1 7756.22  131.69
  -1   2   1 7365.06  131.29
  -1   2   1 7634.74  134.29
  -1   2   1 7463.55  130.29
  -1   2   1 7528.95  131.89
  -1   2   1 7257.17  131.39
  -1   2   1 7433.76  131.99
  -1   2   1 7408.46  131.39
   0  -2  -1  470.85   12.10
   0  -2  -1  463.45   10.90
   0  -2  -1  469.95   11.40
   0  -2  -1  510.25   11.00
   0   2   1  466.75   11.40
   0   2   1  477.75   11.40
   0   2   1  478.25   11.00
   0   2   1  488.65   11.00
   0   2   1  477.65   11.80
   0   2   1  486.75   11.60
  -1  -2  -1 1157.58   22.60
  -1  -2  -1 1164.58   22.50
  -1  -2  -1 1156.88   21.70
  -1  -2  -1 1153.18   22.20
   1   2   1 1130.79   21.70
   1   2   1 1118.39   22.50
   1   2   1 1128.39   22.50
   1   2   1 1158.58   22.90
   1   2   1 1139.29   22.20
   1   2   1 1130.69   22.60
  -2  -2  -1 1052.19   22.00
  -2  -2  -1 1041.10   20.00
  -2  -2  -1 1028.40   20.00
  -2  -2  -1 1032.90   22.00
   2   2   1 1013.80   21.90
   2   2   1 1081.99   20.10
   2   2   1 1042.30   22.10
   2   2   1 1040.30   22.00
   2   2   1 1058.69   22.00
   2   2   1 1036.30   22.10
   2   2   1 1003.60   19.90
  -3  -2  -1 2265.47   43.00
  -3  -2  -1 2277.77   41.40
  -3  -2  -1 2303.37   44.00
  -3  -2  -1 2241.88   44.60
  -3  -2  -1 2315.07   44.60
  -3  -2  -1 2334.77   44.70
   3   2   1 2228.98   44.40
   3   2   1 2248.18   43.00
   3   2   1 2198.38   44.80
   3   2   1 2231.88   44.60
   3   2   1 2262.67   45.40
   3   2   1 2226.88   44.00
  -4  -2  -1  908.81   23.10
  -4  -2  -1  883.11   19.20
  -4  -2  -1  911.11   23.00
  -4  -2  -1  908.51   21.60
  -4  -2  -1  916.61   21.80
   4   2   1  878.91   23.30
   4   2   1  903.61   21.80
   4   2   1  889.11   21.90
   4   2   1  883.41   23.00
  -5  -2  -1  212.58   11.90
  -5  -2  -1  233.08   12.10
   5   2   1  221.68   11.40
   5   2   1  218.98   12.50
   5   2   1  240.18   12.40
   5   2   1  222.88   10.50
  -6  -2  -1  805.52   24.90
  -6  -2  -1  807.72   24.80
   6   2   1  821.52   22.20
   6   2   1  816.22   25.20
   6   2   1  854.01   25.40
   6   2   1  789.22   23.90
  -7  -2  -1  280.87   15.80
  -7  -2  -1  325.37   16.60
   7   2   1  293.47   13.20
   7   2   1  309.87   15.70
   7   2   1  282.67   16.00
   7   2   1  321.77   16.80
  -8  -2  -1   13.20    6.70
  -8  -2  -1    4.40    6.40
   8   2   1   11.10    5.40
   8   2   1    5.10    6.90
   8   2   1   15.20    7.30
   8   2   1   10.70    6.70
  -9  -2  -1  327.37   19.80
  -9  -2  -1  348.97   20.50
   9   2   1  304.17   19.80
   9   2   1  320.57   20.00
   9   2   1  336.67   19.30
   9   2   1  353.76   16.00
 -10  -2  -1  660.23   28.90
 -10  -2  -1  650.13   28.90
  10   2   1  667.03   29.70
  10   2   1  643.14   28.60
  10   2   1  674.83   28.70
  10   2   1  629.94   22.90
 -11  -2  -1  244.48   20.60
 -11  -2  -1  259.87   21.30
  11   2   1  240.68   15.20
  11   2   1  267.37   21.00
  11   2   1  258.77   21.70
  11   2   1  296.97   21.60
 -12  -2  -1   16.20    9.90
 -12  -2  -1    8.70   10.10
  12   2   1   21.60   10.90
  12   2   1   25.50   12.00
 -13  -2  -1   33.60   12.30
 -13  -2  -1   25.30   12.30
  13   2   1   21.50   13.00
  13   2   1   22.50   12.00
 -14  -2  -1   30.10   13.40
 -14  -2  -1   10.60   11.60
  14   2   1   15.30   12.00
  14   2   1   15.60   13.70
  12  -3  -1   -3.20   11.00
  12  -3  -1   25.40   13.40
  12  -3  -1   27.10   10.70
 -12   3   1   14.10   12.10
 -12   3   1   13.30   11.90
  11  -3  -1  211.28   23.00
  11  -3  -1  207.18   22.30
  11  -3  -1  216.98   19.90
 -11   3   1  199.58   22.30
 -11   3   1  168.88   22.70
  10  -3  -1   48.00   10.90
  10  -3  -1   29.00   11.20
  10  -3  -1   47.50   13.10
 -10   3   1   38.50   12.30
 -10   3   1   44.00   13.10
   9  -3  -1    2.30    7.70
   9  -3  -1    7.80    9.10
   9  -3  -1   11.60    9.20
  -9   3   1   -5.30    7.40
  -9   3   1   20.80   10.10
   8  -3  -1  323.47   20.70
   8  -3  -1  293.97   18.30
   8  -3  -1  342.07   22.00
   8  -3  -1  300.67   13.00
  -8   3   1  312.37   20.30
  -8   3   1  316.17   18.10
  -8   3   1  326.57   21.00
   7  -3  -1  201.98    9.60
   7  -3  -1  212.68   16.80
   7  -3  -1  226.88   17.80
   7  -3  -1  194.28   14.50
  -7   3   1  225.18   17.10
  -7   3   1  209.28   16.90
  -7   3   1  207.48   14.30
   6  -3  -1   34.40    8.60
   6  -3  -1   27.00    6.60
   6  -3  -1   10.90    6.40
   6  -3  -1   21.80    4.20
  -6   3   1   27.90    7.50
  -6   3   1   22.90    6.50
  -6   3   1   32.00    7.80
   5  -3  -1  148.29   10.60
   5  -3  -1  116.39   12.40
   5  -3  -1  137.99    7.00
   5  -3  -1  140.39   12.20
  -5   3   1  138.19   11.80
  -5   3   1  144.59   12.10
  -5   3   1  122.39   10.60
   4  -3  -1  129.39    6.60
   4  -3  -1  135.59   10.80
   4  -3  -1  144.19    9.60
   4  -3  -1  145.59   11.90
  -4   3   1  140.89   10.40
  -4   3   1  134.29   10.80
  -4   3   1  134.79   10.70
   3  -3  -1  139.99    6.50
   3  -3  -1  142.89   11.00
   3  -3  -1  152.68   10.50
   3  -3  -1  155.78    8.40
  -3   3   1  146.09    8.00
  -3   3   1  139.49   10.00
  -3   3   1  164.68   10.00
  -3   3   1  167.08   10.40
   2  -3  -1    8.60    4.70
   2  -3  -1    1.80    2.80
   2  -3  -1    4.60    2.70
   2  -3  -1    7.00    4.10
  -2   3   1   -0.70    3.70
  -2   3   1   -2.30    4.00
  -2   3   1    2.30    4.00
  -2   3   1    2.30    2.80
  -2   3   1    3.50    4.10
   1  -3  -1   -0.30    2.70
   1  -3  -1    5.30    2.30
   1  -3  -1    1.90    3.80
   1  -3  -1   -1.80    3.10
   1  -3  -1    0.40    3.50
   1  -3  -1    0.40    3.70
   1  -3  -1   -3.70    4.90
  -1   3   1    3.90    3.60
  -1   3   1   -1.40    3.70
  -1   3   1    1.70    2.90
  -1   3   1    2.90    2.00
  -1   3   1   -1.20    3.60
  -1   3   1    3.10    3.80
  -1   3   1    5.50    3.50
   0  -3  -1 3244.78   59.29
   0  -3  -1 3105.49   59.69
   0  -3  -1 3231.08   58.39
   0  -3  -1 3205.28   58.19
   0   3   1 3215.98   58.39
   0   3   1 3154.68   57.99
   0   3   1 3165.78   59.09
   0   3   1 3238.08   58.89
   0   3   1 3113.69   59.09
  -1  -3  -1  852.71   19.10
  -1  -3  -1  858.61   19.00
  -1  -3  -1  881.81   19.00
  -1  -3  -1  845.32   16.50
  -1  -3  -1  850.71   17.10
  -1  -3  -1  851.41   19.10
   1   3   1  860.31   16.50
   1   3   1  841.62   19.00
   1   3   1  842.92   18.90
   1   3   1  833.02   18.90
   1   3   1  825.72   17.10
   1   3   1  872.21   19.00
   1   3   1  851.21   19.30
  -2  -3  -1   18.50    3.80
  -2  -3  -1   25.70    4.10
  -2  -3  -1   18.50    3.40
   2   3   1   17.10    3.90
   2   3   1   18.80    4.40
   2   3   1   17.50    3.70
   2   3   1   22.10    4.30
   2   3   1   21.70    3.40
   2   3   1   24.40    4.30
  -3  -3  -1 1658.63   34.30
  -3  -3  -1 1675.43   34.50
  -3  -3  -1 1691.53   34.60
  -3  -3  -1 1648.34   34.60
  -3  -3  -1 1648.14   31.80
  -3  -3  -1 1606.24   31.80
   3   3   1 1640.44   34.60
   3   3   1 1607.44   34.50
   3   3   1 1612.34   34.20
   3   3   1 1651.43   33.90
   3   3   1 1649.23   31.90
   3   3   1 1661.83   34.50
  -4  -3  -1 1443.76   28.80
  -4  -3  -1 1428.26   32.10
  -4  -3  -1 1437.66   32.50
  -4  -3  -1 1476.65   30.30
   4   3   1 1396.86   32.40
   4   3   1 1412.86   30.20
   4   3   1 1435.56   31.80
   4   3   1 1441.66   32.90
  -5  -3  -1   -4.60    3.90
  -5  -3  -1    1.10    2.80
  -5  -3  -1    3.70    4.70
   5   3   1    2.50    3.90
   5   3   1   -1.40    3.90
   5   3   1    0.20    4.30
   5   3   1    4.10    4.70
  -6  -3  -1  806.22   19.80
  -6  -3  -1  793.92   24.50
  -6  -3  -1  792.12   24.30
   6   3   1  802.92   22.60
   6   3   1  815.42   24.70
   6   3   1  806.02   25.20
   6   3   1  825.52   23.30
  -7  -3  -1  291.87   15.80
  -7  -3  -1  277.17   11.20
  -7  -3  -1  275.17   15.40
   7   3   1  295.57   16.60
   7   3   1  258.17   13.20
   7   3   1  290.07   15.80
   7   3   1  298.47   14.80
  -8  -3  -1   68.79    7.50
  -8  -3  -1   68.99   10.10
  -8  -3  -1   60.49    9.40
   8   3   1   79.29   11.30
   8   3   1   71.79    9.50
   8   3   1   69.49   10.50
   8   3   1   77.29   11.80
  -9  -3  -1  612.04   25.80
  -9  -3  -1  621.44   26.10
  -9  -3  -1  630.84   19.70
   9   3   1  667.83   27.30
   9   3   1  583.94   24.60
   9   3   1  591.34   25.70
   9   3   1  621.64   21.80
 -10  -3  -1   20.60    9.00
 -10  -3  -1    7.30    8.00
 -10  -3  -1    7.00    5.10
  10   3   1   24.50    7.30
  10   3   1   15.90    9.90
  10   3   1   29.60    9.70
 -11  -3  -1    6.40    8.80
 -11  -3  -1  -13.80    7.00
  11   3   1   -9.10    5.60
  11   3   1   -4.50    9.20
  11   3   1    6.40    9.10
 -12  -3  -1   -0.20    8.80
 -12  -3  -1   -2.20    8.30
  12   3   1    1.80    9.60
  12   3   1    9.10   10.30
 -13  -3  -1   18.40   11.40
 -13  -3  -1   19.50   11.20
  13   3   1   10.50   10.80
  13   3   1   35.60   13.00
 -14  -3  -1  -12.60    9.80
 -14  -3  -1    9.80   10.80
  14   3   1   36.60   13.30
  14   3   1    0.70   11.40
  12  -4  -1   23.90   13.10
  12  -4  -1   52.59   15.30
 -12   4   1   61.19   16.20
 -12   4   1   28.20   13.50
  11  -4  -1   33.10   13.00
  11  -4  -1   41.70   14.30
  11  -4  -1   43.30   11.80
 -11   4   1   24.10   11.70
 -11   4   1   29.00   12.80
  10  -4  -1  160.58   20.00
  10  -4  -1  185.58   21.40
  10  -4  -1  175.78   17.70
 -10   4   1  162.38   20.30
 -10   4   1  207.98   22.60
   9  -4  -1  196.48   20.00
   9  -4  -1  263.37   22.30
   9  -4  -1  217.78   17.60
  -9   4   1  224.18   20.30
  -9   4   1  232.28   20.80
   8  -4  -1  148.39   18.50
   8  -4  -1  169.98   17.80
   8  -4  -1  139.39   14.40
  -8   4   1  178.98   17.90
  -8   4   1  184.98   18.20
  -8   4   1  143.19   15.00
   7  -4  -1    9.80    4.10
   7  -4  -1   15.10    7.00
   7  -4  -1   18.70    8.20
   7  -4  -1   15.80    9.20
  -7   4   1   16.00    8.60
  -7   4   1    4.50    7.30
  -7   4   1    7.60    6.90
   6  -4  -1   22.50    7.60
   6  -4  -1   13.90    8.60
   6  -4  -1   36.10    7.40
  -6   4   1   22.80    7.70
  -6   4   1   32.40    8.40
  -6   4   1   31.30    7.60
   5  -4  -1    0.30    5.40
   5  -4  -1   -7.70    4.10
   5  -4  -1   -4.90    6.40
  -5   4   1   -0.90    5.50
  -5   4   1    2.20    5.80
  -5   4   1    3.20    5.20
   4  -4  -1  168.78    7.80
   4  -4  -1  171.08    9.70
   4  -4  -1  168.98   13.00
   4  -4  -1  175.08   12.40
  -4   4   1  168.78   11.70
  -4   4   1  162.78   11.80
  -4   4   1  141.19   11.60
   3  -4  -1  783.32   19.90
   3  -4  -1  790.72   19.00
   3  -4  -1  843.52   24.80
   3  -4  -1  838.42   23.90
  -3   4   1  810.92   20.00
  -3   4   1  823.52   23.50
  -3   4   1  833.12   23.90
  -3   4   1  763.12   23.00
   2  -4  -1 2816.42   58.19
   2  -4  -1 2891.41   58.59
   2  -4  -1 2877.41   53.59
   2  -4  -1 2940.21   58.19
   2  -4  -1 2877.41   54.19
  -2   4   1 2843.22   57.89
  -2   4   1 2869.91   57.59
  -2   4   1 2864.71   58.09
  -2   4   1 2842.22   53.49
   1  -4  -1  797.22   16.60
   1  -4  -1  787.12   20.90
   1  -4  -1  783.32   20.50
   1  -4  -1  794.92   21.50
   1  -4  -1  801.72   18.60
  -1   4   1  775.52   20.80
  -1   4   1  772.32   20.10
  -1   4   1  804.92   18.70
  -1   4   1  797.12   20.60
  -1   4   1  802.02   20.90
  -1   4   1  787.62   20.60
   0  -4  -1  100.29    8.40
   0  -4  -1   83.69    6.50
   0  -4  -1   80.89    7.50
   0  -4  -1   90.99    6.70
   0   4   1   85.69    6.80
   0   4   1   79.59    7.80
   0   4   1   89.99    7.30
   0   4   1   85.49    6.50
   0   4   1   97.89    7.00
   0   4   1   91.19    7.40
  -1  -4  -1 1362.36   28.80
  -1  -4  -1 1349.96   26.30
  -1  -4  -1 1359.86   29.20
  -1  -4  -1 1357.56   28.70
  -1  -4  -1 1333.27   26.10
  -1  -4  -1 1375.66   29.00
   1   4   1 1331.57   28.70
   1   4   1 1347.47   28.90
   1   4   1 1323.67   28.70
   1   4   1 1313.87   28.90
   1   4   1 1363.56   26.30
   1   4   1 1358.16   29.00
  -2  -4  -1 4552.24   81.59
  -2  -4  -1 4398.96   82.79
  -2  -4  -1 4489.55   80.79
  -2  -4  -1 4458.85   82.39
  -2  -4  -1 4383.56   78.19
  -2  -4  -1 4477.45   81.49
   2   4   1 4410.46   82.49
   2   4   1 4545.65   82.19
   2   4   1 4461.75   82.29
   2   4   1 4357.46   81.49
   2   4   1 4460.35   80.79
   2   4   1 4429.06   78.49
   2   4   1 4522.45   81.39
  -3  -4  -1 3930.71   72.29
  -3  -4  -1 3834.62   70.69
  -3  -4  -1 3743.03   72.59
   3   4   1 3945.21   70.79
   3   4   1 3754.72   71.29
   3   4   1 3806.22   72.79
   3   4   1 3880.71   73.09
   3   4   1 3817.82   72.59
   3   4   1 3843.32   71.19
   3   4   1 3840.02   72.29
  -4  -4  -1  678.03   16.80
  -4  -4  -1  660.63   16.50
  -4  -4  -1  712.83   20.00
   4   4   1  664.43   19.70
   4   4   1  675.93   16.70
   4   4   1  672.93   19.50
   4   4   1  712.43   20.20
  -5  -4  -1 1143.69   28.60
  -5  -4  -1 1113.59   29.00
   5   4   1 1173.28   29.50
   5   4   1 1091.39   29.50
   5   4   1 1154.88   28.50
  -6  -4  -1   38.80    7.00
  -6  -4  -1   39.70    5.70
  -6  -4  -1   34.70    6.50
   6   4   1   41.50    7.20
   6   4   1   40.20    7.20
   6   4   1   34.30    6.10
  -7  -4  -1   24.60    7.10
  -7  -4  -1   28.90    6.90
  -7  -4  -1   29.20    4.80
   7   4   1   29.30    6.20
   7   4   1   20.10    7.30
   7   4   1   26.70    6.70
  -8  -4  -1    8.30    4.10
  -8  -4  -1    9.40    6.20
  -8  -4  -1   -0.50    6.40
   8   4   1    8.90    5.60
   8   4   1   -4.90    6.90
   8   4   1   -5.70    5.80
  -9  -4  -1   14.80    4.70
  -9  -4  -1   12.30    7.60
  -9  -4  -1   15.70    7.60
   9   4   1   19.90    9.00
   9   4   1   14.80    7.90
   9   4   1   19.00    6.50
 -10  -4  -1  166.28   16.50
 -10  -4  -1  172.28   17.40
 -10  -4  -1  173.38   11.40
  10   4   1  186.68   17.70
  10   4   1  205.88   14.60
  10   4   1  218.08   18.60
 -11  -4  -1   60.89   11.70
 -11  -4  -1   62.59   12.00
  11   4   1   70.19   12.90
  11   4   1   70.89   13.50
  11   4   1   72.09   10.50
 -12  -4  -1   17.60   10.20
 -12  -4  -1   26.60   10.90
  12   4   1   26.90   11.30
  12   4   1   16.80   10.00
  12   4   1    8.40   10.20
 -13  -4  -1  104.89   16.00
 -13  -4  -1  104.59   16.80
  13   4   1   92.19   16.70
  13   4   1  143.19   20.30
 -14  -4  -1  269.27   25.60
 -14  -4  -1  241.68   25.70
  14   4   1  324.17   26.80
  14   4   1  283.77   26.50
  11  -5  -1  126.39   19.30
  11  -5  -1  153.48   22.40
 -11   5   1   83.69   16.10
 -11   5   1  119.39   18.60
  10  -5  -1  294.17   24.20
  10  -5  -1  302.77   25.50
  10  -5  -1  283.07   20.20
 -10   5   1  214.78   23.00
 -10   5   1  258.47   24.50
   9  -5  -1   79.69   14.30
   9  -5  -1   90.79   14.30
   9  -5  -1   70.49   13.20
  -9   5   1   60.49   13.60
  -9   5   1   68.59   13.20
  -9   5   1   84.59   12.80
   8  -5  -1  241.38   17.10
   8  -5  -1  241.58   20.40
   8  -5  -1  260.97   21.80
  -8   5   1  247.38   20.40
  -8   5   1  208.68   19.50
  -8   5   1  273.07   19.20
   7  -5  -1  249.78   15.70
   7  -5  -1  265.57   19.20
   7  -5  -1  255.07   20.00
  -7   5   1  241.28   18.70
  -7   5   1  250.67   18.80
  -7   5   1  259.17   17.30
   6  -5  -1  556.44   20.50
   6  -5  -1  523.55   24.90
   6  -5  -1  551.14   24.00
  -6   5   1  568.54   24.60
  -6   5   1  499.85   22.30
  -6   5   1  522.05   23.70
   5  -5  -1  145.09   10.60
   5  -5  -1  155.38   14.50
   5  -5  -1  122.99   13.00
  -5   5   1  139.49   13.30
  -5   5   1  120.59   12.70
  -5   5   1  113.49   11.90
   4  -5  -1  163.58   13.90
   4  -5  -1  137.19   12.10
   4  -5  -1  144.59    9.40
  -4   5   1  121.49   11.10
  -4   5   1  130.99   12.20
  -4   5   1  131.79   11.60
   3  -5  -1 1472.75   37.00
   3  -5  -1 1456.85   31.50
   3  -5  -1 1461.85   36.50
  -3   5   1 1415.66   35.60
  -3   5   1 1416.46   35.80
  -3   5   1 1433.66   36.30
  -3   5   1 1467.25   31.90
   2  -5  -1  283.27    9.50
   2  -5  -1  250.67   12.90
   2  -5  -1  256.07   13.20
   2  -5  -1  271.57   13.40
  -2   5   1  281.07   13.40
  -2   5   1  270.27   12.70
  -2   5   1  264.77   13.10
   1  -5  -1   81.59    5.00
   1  -5  -1   81.79    8.20
   1  -5  -1   99.59    8.80
   1  -5  -1   76.89    8.90
  -1   5   1   77.59    7.40
  -1   5   1   86.79    7.10
  -1   5   1   88.49    8.60
  -1   5   1   70.09    8.30
   0  -5  -1  428.46   14.80
   0  -5  -1  404.06   15.00
   0  -5  -1  445.06   13.50
   0   5   1  436.96   15.00
   0   5   1  427.96   13.50
   0   5   1  413.06   13.50
   0   5   1  422.96   14.70
   0   5   1  419.16   12.90
   0   5   1  423.56   14.60
  -1  -5  -1  180.58    7.60
  -1  -5  -1  176.08    6.80
  -1  -5  -1  187.38    9.90
  -1  -5  -1  194.68   10.20
   1   5   1  187.28    9.60
   1   5   1  173.08    9.80
   1   5   1  173.48    9.50
   1   5   1  171.28    7.40
   1   5   1  176.18    9.50
  -2  -5  -1 1103.79   22.30
  -2  -5  -1 1117.59   24.10
  -2  -5  -1 1113.39   26.10
  -2  -5  -1 1151.68   26.50
   2   5   1 1098.19   26.50
   2   5   1 1115.59   24.20
   2   5   1 1070.59   21.10
   2   5   1 1122.29   26.40
   2   5   1 1058.99   28.10
   2   5   1 1148.09   25.90
   2   5   1 1130.49   26.30
  -3  -5  -1  892.81   23.20
  -3  -5  -1  916.11   22.00
   3   5   1  928.51   23.70
   3   5   1  869.51   23.20
   3   5   1  877.01   21.70
   3   5   1  898.91   21.60
   3   5   1  895.31   19.80
   3   5   1  906.61   22.20
  -4  -5  -1 2453.15   48.00
  -4  -5  -1 2381.36   50.59
  -4  -5  -1 2425.76   46.10
   4   5   1 2383.86   50.29
   4   5   1 2418.16   48.30
   4   5   1 2433.76   50.69
   4   5   1 2428.16   47.90
   4   5   1 2456.85   50.89
  -5  -5  -1 1637.04   35.40
  -5  -5  -1 1716.43   35.50
  -5  -5  -1 1656.73   39.20
   5   5   1 1641.84   39.10
   5   5   1 1746.03   39.10
   5   5   1 1664.73   39.20
   5   5   1 1654.63   35.20
  -6  -5  -1   -3.50    3.10
  -6  -5  -1   11.40    5.40
  -6  -5  -1   11.40    5.20
   6   5   1    2.20    4.90
   6   5   1   10.90    6.10
   6   5   1    2.60    4.90
  -7  -5  -1  147.69   12.00
  -7  -5  -1  163.88   12.90
  -7  -5  -1  147.39    9.30
   7   5   1  127.79   11.20
   7   5   1  176.28   13.30
   7   5   1  117.79   12.70
  -8  -5  -1  216.58   10.90
  -8  -5  -1  217.98   15.40
  -8  -5  -1  227.68   15.40
   8   5   1  213.08   15.50
   8   5   1  204.38   15.70
   8   5   1  231.68   14.00
  -9  -5  -1   19.80    8.20
  -9  -5  -1   21.50    5.20
  -9  -5  -1   21.60    7.90
   9   5   1   14.20    6.80
   9   5   1    7.30    7.80
   9   5   1   23.80    9.60
 -10  -5  -1  436.26   16.80
 -10  -5  -1  464.05   24.20
 -10  -5  -1  450.15   23.30
  10   5   1  403.06   24.10
  10   5   1  477.05   24.90
  10   5   1  461.75   20.80
 -11  -5  -1  110.29   16.50
 -11  -5  -1  143.69   17.40
  11   5   1  152.48   18.00
  11   5   1  128.79   13.70
  11   5   1  104.89   15.10
 -12  -5  -1   67.19   14.50
 -12  -5  -1   57.09   12.60
  12   5   1   81.79   14.90
  12   5   1   43.80    9.60
  12   5   1   63.09   13.90
 -13  -5  -1  174.68   21.90
 -13  -5  -1  169.18   20.30
  13   5   1  117.49   17.70
  13   5   1  178.78   22.30
 -14  -5  -1   28.20   12.10
 -14  -5  -1   28.20   13.20
  14   5   1   33.70   13.90
  14   5   1   18.70   12.40
  11  -6  -1   68.99   16.70
  11  -6  -1   73.89   16.60
 -11   6   1   54.29   14.20
 -11   6   1   51.29   15.10
  10  -6  -1   34.60   12.90
  10  -6  -1   36.20   14.00
 -10   6   1   21.20   12.50
 -10   6   1   33.40   13.30
   9  -6  -1   40.90   12.90
   9  -6  -1   30.10   12.20
   9  -6  -1   45.40   10.20
  -9   6   1   31.70   12.10
  -9   6   1   49.80   13.20
  -9   6   1   29.30   10.70
   8  -6  -1  199.08   16.00
   8  -6  -1  151.88   18.60
   8  -6  -1  205.38   21.70
  -8   6   1  183.68   18.80
  -8   6   1  138.29   17.00
  -8   6   1  142.59   18.40
   7  -6  -1    9.90    9.20
   7  -6  -1    9.00    6.90
   7  -6  -1   23.40    9.30
  -7   6   1   -1.00    8.60
  -7   6   1   20.40    8.70
  -7   6   1    9.50    8.70
   6  -6  -1   45.50    7.90
   6  -6  -1   38.50   10.30
   6  -6  -1   67.49   11.50
  -6   6   1   47.20    9.90
  -6   6   1   39.80   10.40
  -6   6   1   77.59   11.50
   5  -6  -1  512.35   23.80
   5  -6  -1  447.06   22.00
   5  -6  -1  485.55   17.90
  -5   6   1  497.85   22.60
  -5   6   1  502.05   21.90
  -5   6   1  492.35   21.50
   4  -6  -1   89.69   11.40
   4  -6  -1   81.49   12.00
   4  -6  -1   70.39    7.80
  -4   6   1   69.09    9.90
  -4   6   1   58.09    8.90
  -4   6   1   74.59   10.80
   3  -6  -1  387.46   13.00
   3  -6  -1  399.36   18.10
   3  -6  -1  378.86   17.50
   3  -6  -1  397.16   17.90
  -3   6   1  367.86   17.10
  -3   6   1  401.86   16.90
  -3   6   1  390.36   17.50
   2  -6  -1  807.72   24.40
   2  -6  -1  804.42   25.10
   2  -6  -1  821.82   19.20
   2  -6  -1  794.12   24.50
  -2   6   1  797.82   24.70
  -2   6   1  807.72   24.70
  -2   6   1  820.22   23.60
   1  -6  -1  176.18   11.20
   1  -6  -1  176.68   11.70
   1  -6  -1  160.98    6.80
   1  -6  -1  176.38   11.20
  -1   6   1  185.98   10.30
  -1   6   1  174.78    9.60
  -1   6   1  146.19   10.70
  -1   6   1  142.99   10.90
   0  -6  -1 2470.35   52.39
   0  -6  -1 2539.65   53.39
   0  -6  -1 2535.75   50.49
   0   6   1 2503.35   50.69
   0   6   1 2507.45   52.79
   0   6   1 2519.35   52.59
   0   6   1 2514.65   51.19
  -1  -6  -1   98.89    8.90
  -1  -6  -1  109.79    7.10
  -1  -6  -1  107.59    5.90
  -1  -6  -1  114.29    9.50
  -1  -6  -1  108.79    4.20
   1   6   1  116.89    9.10
   1   6   1  102.79    8.60
   1   6   1  108.69    6.90
  -2  -6  -1   25.30    3.50
  -2  -6  -1   21.20    5.10
  -2  -6  -1   20.10    5.00
  -2  -6  -1   25.50    4.00
   2   6   1   14.90    4.80
   2   6   1   29.10    3.00
   2   6   1   26.30    5.60
   2   6   1   24.30    4.90
  -3  -6  -1   70.69    8.20
  -3  -6  -1   69.99    5.00
  -3  -6  -1   56.09    7.90
   3   6   1   80.39    9.00
   3   6   1   77.19    5.30
   3   6   1   79.99    7.60
   3   6   1   83.29    8.80
   3   6   1   68.39    7.30
  -4  -6  -1   -2.20    4.00
  -4  -6  -1   -0.20    3.90
   4   6   1    1.10    3.60
   4   6   1   -0.50    3.30
   4   6   1   -5.60    4.50
   4   6   1   -1.00    4.30
   4   6   1    1.60    4.80
  -5  -6  -1 1392.06   34.30
  -5  -6  -1 1364.86   31.00
  -5  -6  -1 1349.66   29.10
   5   6   1 1324.57   34.00
   5   6   1 1356.56   33.80
   5   6   1 1338.67   33.70
   5   6   1 1294.17   30.80
  -6  -6  -1   88.99   10.50
  -6  -6  -1   78.89    7.80
   6   6   1   77.09   10.10
   6   6   1   86.19   10.40
   6   6   1   78.99   10.10
  -7  -6  -1  477.45   16.00
  -7  -6  -1  465.45   20.10
   7   6   1  492.05   19.40
   7   6   1  488.65   20.50
   7   6   1  458.85   20.40
  -8  -6  -1  105.99    9.00
  -8  -6  -1   88.09   12.40
  -8  -6  -1  110.69   12.60
   8   6   1  103.99   13.30
   8   6   1  133.69   12.30
   8   6   1  102.69   12.90
  -9  -6  -1  290.67   18.10
  -9  -6  -1  250.37   18.10
  -9  -6  -1  262.77   13.10
   9   6   1  276.27   18.80
   9   6   1  271.67   19.00
   9   6   1  296.57   16.80
 -10  -6  -1  193.18   12.20
 -10  -6  -1  228.38   18.60
 -10  -6  -1  227.18   18.00
  10   6   1  198.98   15.70
  10   6   1  218.38   18.60
  10   6   1  193.88   18.20
 -11  -6  -1   10.90    8.60
 -11  -6  -1   -4.50    7.50
  11   6   1    9.20    7.20
  11   6   1    2.10    9.30
  11   6   1    4.60    8.80
 -12  -6  -1  228.58   21.40
 -12  -6  -1  210.08   19.80
  12   6   1  172.38   15.70
  12   6   1  201.08   21.70
  12   6   1  197.18   21.60
 -13  -6  -1  170.88   21.00
 -13  -6  -1  161.48   21.20
  13   6   1  185.28   23.00
  13   6   1  154.78   21.90
 -14  -6  -1  282.77   25.70
 -14  -6  -1  298.07   26.20
  14   6   1  262.07   25.20
  14   6   1  282.97   26.80
  10  -7  -1    2.40   10.70
  10  -7  -1   17.10   13.20
 -10   7   1   29.80   12.50
 -10   7   1   10.50   10.70
   9  -7  -1  206.68   22.10
   9  -7  -1  228.08   23.30
  -9   7   1  185.18   21.40
  -9   7   1  215.98   20.90
  -9   7   1  199.48   22.30
   8  -7  -1   29.90   12.50
   8  -7  -1   12.40    9.90
   8  -7  -1   25.50    8.50
  -8   7   1   33.30   11.90
  -8   7   1   22.40   10.10
   7  -7  -1   89.59   11.80
   7  -7  -1   75.59   13.90
   7  -7  -1   87.79   13.30
  -7   7   1   82.89   13.60
  -7   7   1   63.79   12.20
  -7   7   1   61.09   12.60
   6  -7  -1   20.60    9.40
   6  -7  -1   21.50    6.80
   6  -7  -1   10.70    7.90
  -6   7   1   20.60    8.40
  -6   7   1   29.40    9.50
  -6   7   1   24.30    9.20
   5  -7  -1  359.96   21.40
   5  -7  -1  373.86   20.80
   5  -7  -1  363.86   15.60
  -5   7   1  374.16   19.80
  -5   7   1  347.07   19.90
  -5   7   1  336.47   20.30
   4  -7  -1 2433.26   51.79
   4  -7  -1 2507.75   60.19
   4  -7  -1 2644.64   60.79
  -4   7   1 2543.85   58.99
  -4   7   1 2583.64   60.19
  -4   7   1 2479.45   59.59
   3  -7  -1  300.87   16.70
   3  -7  -1  332.07   12.10
   3  -7  -1  314.47   17.60
   3  -7  -1  303.97   17.40
  -3   7   1  287.57   16.60
  -3   7   1  337.77   17.30
  -3   7   1  340.97   16.00
   2  -7  -1  137.29   11.90
   2  -7  -1  151.48    7.70
   2  -7  -1  173.18   12.60
   2  -7  -1  147.29   12.60
  -2   7   1  151.48   11.30
  -2   7   1  171.88   13.00
  -2   7   1  145.09   11.90
   1  -7  -1   19.80    5.90
   1  -7  -1   16.40    5.60
   1  -7  -1   30.20    3.80
   1  -7  -1   25.30    6.80
  -1   7   1   16.20    6.00
  -1   7   1   28.70    5.40
  -1   7   1   24.70    5.60
  -1   7   1   17.80    5.80
   0  -7  -1   21.80    5.10
   0  -7  -1   14.60    5.30
   0  -7  -1   20.70    5.90
   0   7   1   24.90    5.50
   0   7   1   23.80    6.10
   0   7   1   16.20    4.60
   0   7   1   31.50    6.30
  -1  -7  -1 1124.59   22.20
  -1  -7  -1 1180.38   26.70
  -1  -7  -1 1115.29   29.50
  -1  -7  -1 1186.88   30.50
  -1  -7  -1 1146.69   24.60
   1   7   1 1118.99   29.70
   1   7   1 1136.99   29.10
   1   7   1 1193.28   29.40
   1   7   1 1128.09   29.50
   1   7   1 1139.19   27.30
  -2  -7  -1  925.31   21.80
  -2  -7  -1  958.20   22.50
  -2  -7  -1  957.40   26.30
  -2  -7  -1 1017.50   26.80
   2   7   1  982.50   25.70
   2   7   1  970.30   26.20
   2   7   1  973.50   26.30
   2   7   1  970.50   22.00
  -3  -7  -1 1308.87   32.70
  -3  -7  -1 1326.17   32.30
  -3  -7  -1 1321.77   27.40
   3   7   1 1312.77   26.40
   3   7   1 1340.27   30.40
   3   7   1 1314.97   32.80
   3   7   1 1324.77   31.40
   3   7   1 1321.97   33.10
  -4  -7  -1 2324.67   49.20
  -4  -7  -1 2292.87   44.50
  -4  -7  -1 2298.27   50.79
   4   7   1 2344.87   48.60
   4   7   1 2311.37   45.50
   4   7   1 2323.37   49.40
   4   7   1 2332.07   50.99
   4   7   1 2288.67   51.19
  -5  -7  -1  577.44   15.50
  -5  -7  -1  576.54   18.50
  -5  -7  -1  565.64   20.50
   5   7   1  595.44   20.80
   5   7   1  590.34   17.70
   5   7   1  589.34   18.00
   5   7   1  558.64   19.80
   5   7   1  578.74   20.70
  -6  -7  -1  757.32   25.00
  -6  -7  -1  770.52   21.80
   6   7   1  702.73   24.10
   6   7   1  738.33   22.70
   6   7   1  776.12   21.70
   6   7   1  748.03   24.70
   6   7   1  738.63   24.70
  -7  -7  -1   80.69    8.70
  -7  -7  -1  107.99   11.80
   7   7   1   81.99    8.60
   7   7   1   80.29   11.40
   7   7   1   70.99    9.80
   7   7   1   87.89   11.80
  -8  -7  -1 1111.69   28.50
  -8  -7  -1 1027.60   33.70
   8   7   1 1079.09   32.40
   8   7   1 1074.79   34.40
   8   7   1 1119.39   34.90
  -9  -7  -1  483.05   23.40
  -9  -7  -1  443.56   17.30
   9   7   1  486.45   21.30
   9   7   1  451.65   23.10
   9   7   1  472.05   23.70
 -10  -7  -1  398.46   22.10
 -10  -7  -1  400.26   23.00
 -10  -7  -1  360.56   16.00
  10   7   1  413.66   24.40
  10   7   1  383.06   20.30
  10   7   1  392.66   22.90
 -11  -7  -1  152.08   17.20
 -11  -7  -1  163.48   17.90
  11   7   1  152.88   15.60
  11   7   1  128.69   17.40
  11   7   1  145.89   18.20
 -12  -7  -1  253.47   22.40
 -12  -7  -1  258.97   21.40
  12   7   1  246.48   18.40
  12   7   1  237.48   22.20
  12   7   1  225.58   21.90
 -13  -7  -1   26.10   11.10
 -13  -7  -1   29.60   12.70
  13   7   1   16.90   11.60
  13   7   1   32.00   13.20
  13   7   1   15.10   10.90
  13   7   1   10.30   10.90
 -14  -7  -1   55.19   14.80
  14   7   1   61.39   15.70
  14   7   1    2.90   11.30
  14   7   1   92.99   16.70
  10  -8  -1   19.80   13.30
  10  -8  -1    9.40   12.00
 -10   8   1   17.50   11.10
 -10   8   1   -3.30   11.70
 -10   8   1    4.90   11.30
   9  -8  -1   14.80   11.50
   9  -8  -1   24.20   12.20
  -9   8   1   12.80   11.30
  -9   8   1   18.90   11.30
  -9   8   1   12.50   10.20
   8  -8  -1  536.45   29.90
   8  -8  -1  540.35   30.80
  -8   8   1  479.65   28.30
  -8   8   1  428.06   27.00
  -8   8   1  490.65   28.70
   7  -8  -1  115.89   17.70
   7  -8  -1   93.09   15.00
  -7   8   1   84.69   13.50
  -7   8   1  101.89   15.10
  -7   8   1  112.09   16.90
   6  -8  -1  281.17   15.20
   6  -8  -1  267.57   20.60
   6  -8  -1  291.57   22.40
  -6   8   1  261.47   19.90
  -6   8   1  320.17   21.80
  -6   8   1  259.37   20.10
   5  -8  -1   75.79    9.70
   5  -8  -1   58.99   12.20
   5  -8  -1   93.19   13.30
  -5   8   1   56.99   11.10
  -5   8   1   79.59   11.60
  -5   8   1   71.89   11.80
   4  -8  -1   65.29   11.40
   4  -8  -1   43.10    9.70
   4  -8  -1   68.49    8.40
  -4   8   1   63.89    9.80
  -4   8   1   56.29   10.10
  -4   8   1   64.19   10.50
   3  -8  -1  176.58   14.50
   3  -8  -1  148.29   14.80
   3  -8  -1  168.58    9.40
   3  -8  -1  150.98   14.40
  -3   8   1  186.38   14.90
  -3   8   1  186.48   14.60
  -3   8   1  177.38   13.70
   2  -8  -1   66.69    9.90
   2  -8  -1   70.29    6.40
   2  -8  -1   81.99   11.60
   2  -8  -1   67.49   10.50
  -2   8   1   69.79   10.00
  -2   8   1   73.59   11.10
  -2   8   1   80.99   10.10
   1  -8  -1   34.20    7.10
   1  -8  -1   57.79    8.20
   1  -8  -1   48.40    5.30
   1  -8  -1   51.89    8.50
  -1   8   1   59.29    8.60
  -1   8   1   56.99    8.60
  -1   8   1   43.10    7.30
  -1   8   1   65.99    8.60
   0  -8  -1   30.60    5.90
   0  -8  -1   32.90    7.20
   0  -8  -1   23.50    7.00
   0  -8  -1   31.80    4.70
   0   8   1   21.60    6.00
   0   8   1   28.50    5.60
   0   8   1   37.70    7.30
   0   8   1   35.90    7.20
  -1  -8  -1 1856.81   44.20
  -1  -8  -1 1839.52   39.90
  -1  -8  -1 1845.82   37.20
  -1  -8  -1 1823.52   34.70
  -1  -8  -1 1811.52   43.20
   1   8   1 1821.62   43.10
   1   8   1 1905.21   43.10
   1   8   1 1847.62   40.60
   1   8   1 1872.91   43.60
  -2  -8  -1  945.31   22.50
  -2  -8  -1  926.51   26.90
  -2  -8  -1  920.41   26.70
   2   8   1  921.01   22.10
   2   8   1  922.11   26.40
   2   8   1  917.61   26.60
   2   8   1  863.21   25.50
  -3  -8  -1   36.30    6.60
  -3  -8  -1   42.80    7.20
  -3  -8  -1   42.80    5.40
   3   8   1   31.50    6.60
   3   8   1   49.80    7.80
   3   8   1   40.30    4.10
   3   8   1   40.20    6.70
  -4  -8  -1  651.83   21.40
  -4  -8  -1  675.23   16.90
  -4  -8  -1  700.53   22.80
   4   8   1  681.53   17.00
   4   8   1  637.04   20.50
   4   8   1  701.53   20.90
   4   8   1  688.23   22.80
   4   8   1  680.13   22.90
  -5  -8  -1   -0.40    5.40
  -5  -8  -1    2.40    4.50
   5   8   1    0.80    4.30
   5   8   1    4.90    3.80
   5   8   1    3.80    4.90
   5   8   1    5.50    5.80
   5   8   1   -1.20    5.30
  -6  -8  -1   83.99   11.20
  -6  -8  -1   81.39    9.20
   6   8   1   96.29   11.20
   6   8   1   69.09    8.30
   6   8   1   68.59   10.70
   6   8   1   48.70    8.20
   6   8   1   59.59    8.20
  -7  -8  -1  975.00   31.30
  -7  -8  -1 1034.20   27.60
   7   8   1  938.51   26.50
   7   8   1  965.90   30.50
   7   8   1 1003.00   28.80
   7   8   1  997.90   31.50
   7   8   1  973.30   31.10
  -8  -8  -1  386.76   20.50
  -8  -8  -1  390.16   16.20
   8   8   1  335.07   18.90
   8   8   1  364.66   18.40
   8   8   1  374.56   20.40
   8   8   1  386.16   16.20
   8   8   1  380.96   20.40
  -9  -8  -1   89.09   12.20
  -9  -8  -1   70.79    9.70
   9   8   1   85.79   12.60
   9   8   1   96.09   10.20
   9   8   1   69.89   12.00
   9   8   1   99.59   14.60
   9   8   1   74.39   11.10
 -10  -8  -1  330.77   15.80
 -10  -8  -1  335.97   21.90
  10   8   1  297.37   19.10
  10   8   1  344.37   22.20
  10   8   1  307.57   15.70
  10   8   1  320.17   20.70
  10   8   1  321.67   21.20
 -11  -8  -1   50.99   12.10
  11   8   1   39.70   10.90
  11   8   1   65.69   12.40
  11   8   1   73.79   10.50
  11   8   1   64.69   11.40
  11   8   1   68.49   13.50
 -12  -8  -1   -3.20    8.80
  12   8   1    1.50    9.60
  12   8   1    2.40    9.10
  12   8   1   14.60    8.80
  12   8   1   14.70   10.50
 -13  -8  -1   25.50   12.30
  13   8   1   15.40   11.50
  13   8   1   28.20   10.30
  13   8   1   22.30   10.90
  13   8   1   28.50   13.20
 -14  -8  -1  107.09   18.30
  14   8   1  102.39   17.30
  14   8   1   97.39   17.20
  14   8   1   93.99   18.00
   9  -9  -1  174.58   22.40
   9  -9  -1  139.59   21.80
  -9   9   1  115.99   17.30
  -9   9   1  106.39   17.70
  -9   9   1  159.48   22.10
   8  -9  -1   83.69   17.00
   8  -9  -1   99.09   16.60
  -8   9   1   91.69   17.00
  -8   9   1  135.09   19.80
  -8   9   1   81.59   15.20
   7  -9  -1   -2.60   10.10
   7  -9  -1   -5.80    8.50
  -7   9   1    4.20    9.80
  -7   9   1   14.10    9.60
  -7   9   1  -12.20    8.20
   6  -9  -1   -7.20    8.40
   6  -9  -1    1.60    8.90
  -6   9   1   -0.20    8.20
  -6   9   1    2.90    8.70
  -6   9   1    0.30    8.30
   5  -9  -1  218.88   12.80
   5  -9  -1  193.08   18.80
   5  -9  -1  274.57   20.10
  -5   9   1  214.28   18.00
  -5   9   1  242.48   19.30
  -5   9   1  217.08   18.30
   4  -9  -1   40.10   10.30
   4  -9  -1   37.10    6.20
   4  -9  -1   45.10   10.10
  -4   9   1   79.69   12.30
  -4   9   1   49.20   10.80
  -4   9   1   48.40    9.50
   3  -9  -1  795.22   21.00
   3  -9  -1  756.72   28.60
   3  -9  -1  802.02   29.20
   3  -9  -1  809.42   30.30
  -3   9   1  796.32   29.30
  -3   9   1  796.02   27.60
  -3   9   1  774.32   29.10
   2  -9  -1  201.68    9.40
   2  -9  -1  213.28   15.80
   2  -9  -1  217.48   16.50
   2  -9  -1  192.18   15.00
  -2   9   1  171.08   14.50
  -2   9   1  226.58   14.20
  -2   9   1  218.48   16.10
   1  -9  -1    5.00    5.80
   1  -9  -1   -6.60    5.20
   1  -9  -1   -0.90    6.00
   1  -9  -1    3.10    3.10
  -1   9   1   -2.70    5.90
  -1   9   1   -6.00    4.60
  -1   9   1   -3.40    4.70
  -1   9   1    2.10    5.40
   0  -9  -1   66.99   10.40
   0  -9  -1   80.79   11.80
   0  -9  -1   76.19    9.60
   0  -9  -1   82.79    6.00
   0  -9  -1   82.99    6.00
   0   9   1   99.19    9.60
   0   9   1   94.59   10.10
   0   9   1   68.99   10.50
   0   9   1   84.39   10.90
  -1  -9  -1    8.90    6.10
  -1  -9  -1    8.80    5.30
  -1  -9  -1    3.00    4.30
  -1  -9  -1   11.10    2.50
   1   9   1   14.60    5.70
   1   9   1   11.80    4.60
   1   9   1    8.50    5.50
   1   9   1   10.80    5.70
  -2  -9  -1  334.57   16.90
  -2  -9  -1  336.27   12.90
  -2  -9  -1  340.37   16.50
   2   9   1  331.77   16.10
   2   9   1  319.87   15.50
  -3  -9  -1  331.97   11.80
  -3  -9  -1  339.27   16.40
  -3  -9  -1  315.67   16.00
   3   9   1  322.47   16.30
   3   9   1  321.67   16.10
   3   9   1  343.87   15.50
  -4  -9  -1  189.88   13.20
  -4  -9  -1  190.68   13.00
  -4  -9  -1  182.08    8.50
   4   9   1  185.18   11.20
   4   9   1  192.08   13.40
   4   9   1  178.58   11.50
   4   9   1  164.88    7.50
   4   9   1  192.68   13.50
  -5  -9  -1  119.39   11.20
  -5  -9  -1  118.79    7.40
  -5  -9  -1  119.49   12.10
   5   9   1  133.89   10.60
   5   9   1  127.89   12.10
   5   9   1   87.99   11.10
   5   9   1  123.39    8.10
   5   9   1  136.59   11.20
  -6  -9  -1   -4.10    4.60
  -6  -9  -1   -0.40    5.50
   6   9   1    1.00    5.80
   6   9   1   11.50    7.00
   6   9   1    6.00    4.50
   6   9   1    3.60    4.20
   6   9   1    7.10    6.30
  -7  -9  -1    0.10    4.90
  -7  -9  -1    6.90    6.40
   7   9   1   -3.00    6.20
   7   9   1    4.70    6.80
   7   9   1    4.60    5.00
   7   9   1    2.90    5.00
   7   9   1    6.00    7.10
  -8  -9  -1   -4.70    6.70
  -8  -9  -1    3.80    5.30
   8   9   1    5.30    7.20
   8   9   1    0.40    4.70
   8   9   1   -4.80    6.30
   8   9   1    8.00    6.00
   8   9   1    5.00    7.20
  -9  -9  -1    3.00    7.80
  -9  -9  -1    6.70    5.90
   9   9   1    6.80    5.40
   9   9   1    0.20    6.40
   9   9   1   -3.90    7.00
   9   9   1   13.90    8.10
   9   9   1   -0.10    8.10
 -10  -9  -1  288.37   20.30
 -10  -9  -1  288.57   15.60
  10   9   1  257.57   15.00
  10   9   1  273.87   20.80
  10   9   1  285.47   19.60
  10   9   1  285.67   19.10
  10   9   1  285.77   21.20
 -11  -9  -1  177.28   18.60
  11   9   1  145.59   18.00
  11   9   1  139.59   17.10
  11   9   1  125.99   17.80
  11   9   1  180.88   17.70
  11   9   1  142.99   16.30
 -12  -9  -1  142.39   18.40
  12   9   1  196.58   18.10
  12   9   1  165.48   20.80
  12   9   1  199.58   20.10
  12   9   1  172.98   21.60
 -13  -9  -1  156.88   20.90
  13   9   1  147.19   17.40
  13   9   1  163.88   20.70
  13   9   1  191.88   22.30
  13   9   1  185.18   22.80
 -14  -9  -1   66.49   14.90
  14   9   1   72.19   16.40
  14   9   1   73.59   16.10
  14   9   1   68.59   15.20
   8 -10  -1   48.30   14.50
   8 -10  -1   22.20   11.60
  -8  10   1   25.10   11.90
  -8  10   1    9.10   12.00
  -8  10   1   20.30   12.10
   7 -10  -1  247.98   22.90
   7 -10  -1  237.28   23.00
  -7  10   1  236.78   22.60
  -7  10   1  257.27   23.10
  -7  10   1  241.98   21.90
   6 -10  -1   62.49   13.50
   6 -10  -1   36.90   11.90
  -6  10   1   59.29   12.80
  -6  10   1   52.59   12.30
  -6  10   1   47.30   12.10
   5 -10  -1   12.80    9.40
   5 -10  -1  -10.30    7.80
  -5  10   1   -4.40    8.00
  -5  10   1    2.80    8.20
  -5  10   1   -3.70    7.70
   4 -10  -1   77.59   12.50
   4 -10  -1   75.89   12.30
  -4  10   1   73.59   12.20
  -4  10   1   88.19   14.00
  -4  10   1   98.89   14.10
   3 -10  -1  139.89   16.20
   3 -10  -1  112.49   15.60
   3 -10  -1  157.88   16.10
   3 -10  -1  139.49    9.20
  -3  10   1  179.68   15.00
  -3  10   1  140.99   15.60
  -3  10   1  162.38   15.80
   2 -10  -1    5.30    7.70
   2 -10  -1   29.30    9.30
   2 -10  -1   21.30    8.20
   2 -10  -1   18.80    4.30
  -2  10   1   27.80    8.10
  -2  10   1   27.90    7.30
  -2  10   1   17.30    8.20
   1 -10  -1   34.60    8.20
   1 -10  -1   23.20    4.50
   1 -10  -1   33.80    9.40
   1 -10  -1   36.00    8.40
  -1  10   1   23.80    6.90
  -1  10   1   23.50    8.00
  -1  10   1   28.20    6.80
  -1  10   1   24.00    7.70
   0 -10  -1  382.16   12.30
   0 -10  -1  384.66   17.20
   0 -10  -1  362.16   19.90
   0 -10  -1  379.96   19.00
   0  10   1  377.86   18.90
   0  10   1  357.16   18.80
   0  10   1  380.16   16.60
   0  10   1  392.16   18.10
  -1 -10  -1  642.44   24.80
  -1 -10  -1  661.23   24.00
  -1 -10  -1  608.54   14.40
  -1 -10  -1  624.24   20.50
   1  10   1  610.74   23.70
   1  10   1  613.44   22.70
   1  10   1  595.54   23.30
   1  10   1  626.54   20.70
  -2 -10  -1  541.75   22.20
  -2 -10  -1  507.95   21.10
  -2 -10  -1  519.05   17.30
   2  10   1  484.15   17.80
   2  10   1  508.35   20.50
   2  10   1  554.34   21.80
   2  10   1  522.55   21.10
  -3 -10  -1  177.28    9.70
  -3 -10  -1  202.58   14.30
  -3 -10  -1  169.58   13.40
   3  10   1  182.78   13.60
   3  10   1  191.38   13.30
   3  10   1  173.98   13.80
  -4 -10  -1   69.09   10.70
  -4 -10  -1   62.19    9.30
  -4 -10  -1   51.29    6.30
   4  10   1   56.59    9.20
   4  10   1   48.60    4.80
   4  10   1   52.49    8.90
   4  10   1   46.50    7.70
  -5 -10  -1   33.50    4.90
  -5 -10  -1   42.30    7.90
  -5 -10  -1   37.60    8.10
   5  10   1   43.00    7.60
   5  10   1   40.20    7.30
   5  10   1   31.40    7.70
   5  10   1   33.80    8.00
   5  10   1   41.80    6.00
  -6 -10  -1  140.19    8.60
  -6 -10  -1  145.39   12.70
  -6 -10  -1  138.39   13.80
   6  10   1  146.29    9.60
   6  10   1  155.38   14.20
   6  10   1  155.38   13.20
   6  10   1  139.49   11.40
   6  10   1  147.99   14.00
  -7 -10  -1  599.64   22.40
  -7 -10  -1  571.04   24.80
   7  10   1  570.64   25.00
   7  10   1  568.64   24.00
   7  10   1  583.34   21.00
   7  10   1  620.44   25.60
   7  10   1  589.94   20.50
  -8 -10  -1  289.67   18.90
  -8 -10  -1  266.17   15.60
   8  10   1  269.27   19.10
   8  10   1  267.87   15.70
   8  10   1  258.77   18.20
   8  10   1  250.67   18.30
   8  10   1  264.57   14.50
  -9 -10  -1  216.58   14.60
  -9 -10  -1  218.68   18.40
   9  10   1  210.08   17.20
   9  10   1  213.48   18.10
   9  10   1  218.28   13.70
   9  10   1  208.68   18.30
   9  10   1  213.18   15.60
 -10 -10  -1  425.06   19.20
 -10 -10  -1  401.26   24.30
  10  10   1  422.36   18.40
  10  10   1  375.96   21.90
  10  10   1  416.66   24.40
  10  10   1  416.96   24.80
  10  10   1  417.56   23.30
 -11 -10  -1   40.20   11.70
  11  10   1   35.60   10.90
  11  10   1   48.70   12.30
  11  10   1   39.80   11.90
  11  10   1   33.70   10.20
 -12 -10  -1  115.79   17.30
  12  10   1   95.99   15.20
  12  10   1  133.89   19.50
  12  10   1  124.79   20.00
  12  10   1  102.29   15.00
 -13 -10  -1   57.79   13.40
  13  10   1   64.39   14.80
  13  10   1   56.19   14.90
  13  10   1   66.19   12.90
  13  10   1   54.89   13.80
 -14 -10  -1    2.90    9.80
  14  10   1   -8.10   10.50
  14  10   1    2.40   11.60
  14  10   1  -13.60    9.80
   8 -11  -1  169.78   23.50
   8 -11  -1  250.17   25.50
  -8  11   1  217.58   23.50
  -8  11   1  204.28   24.80
  -8  11   1  180.58   24.00
   7 -11  -1   11.00   11.60
   7 -11  -1   27.20   12.00
  -7  11   1   14.40   11.70
  -7  11   1   28.60   11.80
  -7  11   1   33.80   12.60
   6 -11  -1    4.90   10.30
   6 -11  -1    2.10    9.90
  -6  11   1   -8.50    9.00
  -6  11   1   11.40    9.70
  -6  11   1   14.00   10.20
   5 -11  -1    1.80    9.40
   5 -11  -1   13.10   10.00
  -5  11   1    7.10    9.10
  -5  11   1   10.20    9.40
  -5  11   1    4.20    9.10
   4 -11  -1   54.29   12.00
   4 -11  -1   53.79   12.40
  -4  11   1   40.70   10.10
  -4  11   1   39.70   10.90
  -4  11   1   69.69   13.30
   3 -11  -1  138.79   16.60
   3 -11  -1  126.89   17.30
   3 -11  -1  134.39   16.90
  -3  11   1  136.19   16.20
  -3  11   1  127.89   16.90
  -3  11   1  139.59   14.80
   2 -11  -1  242.38   17.80
   2 -11  -1  228.28   19.20
   2 -11  -1  231.68   18.30
  -2  11   1  206.98   17.70
  -2  11   1  223.58   15.50
  -2  11   1  236.68   18.30
   1 -11  -1  550.44   23.30
   1 -11  -1  567.54   26.60
   1 -11  -1  573.64   16.10
   1 -11  -1  566.54   25.10
  -1  11   1  558.94   22.60
  -1  11   1  585.94   22.40
  -1  11   1  527.85   24.80
  -1  11   1  535.55   25.00
   0 -11  -1   47.10   10.10
   0 -11  -1   61.79    6.60
   0 -11  -1   54.99    9.90
   0 -11  -1   73.79   11.20
   0  11   1   50.19    9.40
   0  11   1   63.29   10.10
   0  11   1   58.89   10.40
   0  11   1   57.09   10.50
  -1 -11  -1   50.99    9.20
  -1 -11  -1   48.60    7.80
  -1 -11  -1   52.89   10.60
   1  11   1   55.99    9.30
   1  11   1   52.09   10.10
   1  11   1   58.89    9.40
   1  11   1   65.39    9.60
  -2 -11  -1  283.67   18.00
  -2 -11  -1  266.97   13.60
  -2 -11  -1  287.57   17.30
   2  11   1  268.07   16.60
   2  11   1  261.47   17.20
   2  11   1  251.27   16.00
   2  11   1  281.77   14.10
  -3 -11  -1   43.60    8.60
  -3 -11  -1   52.99    9.40
  -3 -11  -1   58.09    8.00
   3  11   1   59.49    9.50
   3  11   1   72.59   11.50
   3  11   1   74.69   10.30
  -4 -11  -1    4.10    4.00
  -4 -11  -1    2.00    5.80
  -4 -11  -1    4.60    6.60
   4  11   1    0.20    6.10
   4  11   1    8.20    7.10
   4  11   1   13.50    6.40
  -5 -11  -1   55.59    6.90
  -5 -11  -1   72.29   11.70
  -5 -11  -1   58.19    9.70
   5  11   1   46.90    8.10
   5  11   1   47.30    9.50
   5  11   1   31.80    8.50
   5  11   1   54.39    6.00
  -6 -11  -1  244.38   10.90
  -6 -11  -1  263.67   16.60
  -6 -11  -1  229.68   17.10
   6  11   1  238.88   14.40
   6  11   1  244.98   11.40
   6  11   1  242.28   17.20
   6  11   1  248.38   17.50
   6  11   1  245.38   15.40
  -7 -11  -1  366.26   21.30
  -7 -11  -1  378.86   14.10
  -7 -11  -1  394.76   19.60
   7  11   1  411.56   22.00
   7  11   1  426.06   18.40
   7  11   1  414.66   22.30
   7  11   1  393.86   16.20
   7  11   1  422.46   21.00
  -8 -11  -1  413.26   19.90
  -8 -11  -1  429.56   22.90
   8  11   1  435.26   23.00
   8  11   1  452.35   23.60
   8  11   1  429.66   22.10
   8  11   1  388.76   18.20
   8  11   1  417.96   18.60
  -9 -11  -1  124.79   16.60
  -9 -11  -1  117.19   13.30
   9  11   1  144.09   17.00
   9  11   1  121.69   13.20
   9  11   1  115.09   11.80
   9  11   1  137.69   16.40
   9  11   1  104.19   15.50
 -10 -11  -1   21.60   10.20
 -10 -11  -1   20.50    7.30
  10  11   1   10.10    7.50
  10  11   1   27.50   10.10
  10  11   1   28.10   10.70
  10  11   1   21.90    9.70
  10  11   1   18.80    6.80
 -11 -11  -1   76.79   13.90
  11  11   1   87.69   13.60
  11  11   1   97.79   14.90
  11  11   1   90.59   15.00
  11  11   1  131.79   18.60
 -12 -11  -1   92.49   15.70
  12  11   1   88.89   15.40
  12  11   1   84.69   14.00
  12  11   1   73.49   13.50
  12  11   1   63.49   15.50
 -13 -11  -1  151.78   21.20
  13  11   1  169.78   23.20
  13  11   1  151.58   22.10
  13  11   1  160.08   19.50
  13  11   1  196.88   21.10
 -14 -11  -1    1.30   11.00
  14  11   1   18.60   10.80
  14  11   1    7.70   12.70
  14  11   1    2.90   10.40
  14  11   1   20.70   13.10
   7 -12  -1   68.99   15.40
   7 -12  -1   77.79   16.60
  -7  12   1   52.79   14.40
  -7  12   1   57.99   15.10
  -7  12   1   37.60   13.40
   6 -12  -1  105.09   16.90
   6 -12  -1   91.09   16.70
  -6  12   1   93.09   16.20
  -6  12   1  128.69   19.50
  -6  12   1  111.39   17.10
   5 -12  -1  196.18   21.70
   5 -12  -1  180.98   21.60
  -5  12   1  191.68   20.80
  -5  12   1  194.08   20.70
  -5  12   1  172.38   19.10
   4 -12  -1  140.09   18.90
   4 -12  -1  148.19   18.20
  -4  12   1  121.59   16.20
  -4  12   1  137.59   18.60
  -4  12   1  123.29   17.70
   3 -12  -1  289.27   21.50
   3 -12  -1  266.57   21.00
   3 -12  -1  294.67   22.50
  -3  12   1  311.17   21.90
  -3  12   1  258.87   20.70
  -3  12   1  271.57   18.80
   2 -12  -1  511.45   25.10
   2 -12  -1  513.15   26.00
   2 -12  -1  523.25   27.60
  -2  12   1  539.95   23.20
  -2  12   1  492.65   25.70
  -2  12   1  455.65   25.20
   1 -12  -1   57.79   10.40
   1 -12  -1   44.50   10.20
   1 -12  -1   55.89   12.30
  -1  12   1   40.30    8.90
  -1  12   1   67.39   10.00
  -1  12   1   65.19   11.80
  -1  12   1   38.70   10.40
   0 -12  -1   18.60    8.70
   0 -12  -1   16.80    7.50
   0 -12  -1    8.30    7.80
   0 -12  -1   17.80    4.40
   0  12   1   14.60    7.60
   0  12   1    2.80    7.80
   0  12   1    2.40    7.30
   0  12   1   11.60    6.30
  -1 -12  -1  132.69   14.80
  -1 -12  -1  149.19   13.20
  -1 -12  -1  147.69   16.30
   1  12   1  141.79   15.60
   1  12   1  142.29   12.20
   1  12   1  144.29   14.60
   1  12   1  123.19   14.10
  -2 -12  -1  411.66   21.30
  -2 -12  -1  363.66   21.60
  -2 -12  -1  418.86   17.50
   2  12   1  407.16   21.40
   2  12   1  396.66   20.90
   2  12   1  442.56   18.00
   2  12   1  415.56   20.80
  -3 -12  -1  248.38   17.50
  -3 -12  -1  240.58   12.80
  -3 -12  -1  239.68   17.70
   3  12   1  251.97   17.10
   3  12   1  251.27   17.60
   3  12   1  261.57   14.40
   3  12   1  264.27   17.80
  -4 -12  -1  259.97   12.50
  -4 -12  -1  310.27   19.00
  -4 -12  -1  294.27   18.80
   4  12   1  284.87   19.10
   4  12   1  292.97   18.80
   4  12   1  292.67   17.30
  -5 -12  -1  152.28    9.50
  -5 -12  -1  161.08   15.40
  -5 -12  -1  162.78   15.10
   5  12   1  140.79   13.20
   5  12   1  127.69   14.80
   5  12   1  143.19    7.50
   5  12   1  124.89   14.80
  -6 -12  -1  124.69   14.00
  -6 -12  -1  145.59    9.00
  -6 -12  -1  151.68   15.60
   6  12   1  121.29   14.80
   6  12   1  125.49   12.90
   6  12   1  133.29   15.70
   6  12   1  139.19    8.90
  -7 -12  -1  260.37   19.10
  -7 -12  -1  314.67   18.60
  -7 -12  -1  269.57   12.00
   7  12   1  233.88   18.60
   7  12   1  266.57   19.10
   7  12   1  252.97   17.30
   7  12   1  274.67   13.10
   7  12   1  265.47   15.80
  -8 -12  -1  239.28   19.30
  -8 -12  -1  244.78   17.30
   8  12   1  250.97   19.70
   8  12   1  266.27   19.70
   8  12   1  245.78   15.50
   8  12   1  262.57   14.60
   8  12   1  270.17   18.90
  -9 -12  -1  145.59   17.40
  -9 -12  -1  164.38   15.00
   9  12   1  185.18   18.80
   9  12   1  169.88   14.10
   9  12   1  145.79   13.30
   9  12   1  167.58   18.00
   9  12   1  153.28   18.00
 -10 -12  -1   86.89   14.00
 -10 -12  -1   99.99   13.40
  10  12   1   79.49   13.90
  10  12   1  107.29   12.20
  10  12   1  103.99   15.50
  10  12   1   89.09   14.50
  10  12   1  107.09   13.70
 -11 -12  -1  195.78   20.10
  11  12   1  205.08   20.50
  11  12   1  208.18   21.90
  11  12   1  166.78   16.90
  11  12   1  194.98   20.10
 -12 -12  -1   80.39   15.30
  12  12   1   97.39   16.00
  12  12   1   72.39   13.00
  12  12   1   80.69   15.30
  12  12   1   46.90   13.10
 -13 -12  -1   30.40   12.80
  13  12   1   28.70   13.90
  13  12   1   33.10   13.10
  13  12   1   50.09   12.40
  13  12   1   47.00   13.40
   6 -13  -1   33.00   13.50
   6 -13  -1   -0.70   10.90
  -6  13   1   13.90   12.00
  -6  13   1   16.00   11.10
  -6  13   1   37.10   13.50
   5 -13  -1    5.20   10.70
   5 -13  -1   -3.10    9.20
  -5  13   1    8.60   10.10
  -5  13   1    4.90    9.90
  -5  13   1    1.30   10.70
   4 -13  -1   45.80   13.10
   4 -13  -1   15.40   10.60
  -4  13   1   25.70   10.20
  -4  13   1   26.80   11.60
  -4  13   1   17.70   11.70
   3 -13  -1   31.50   11.10
   3 -13  -1   15.80   10.20
   3 -13  -1   40.10   13.00
  -3  13   1   43.10   12.70
  -3  13   1   40.00   12.20
  -3  13   1   27.80    9.80
   2 -13  -1   44.10   11.30
   2 -13  -1   36.60   11.50
   2 -13  -1   40.40   11.90
  -2  13   1   67.19   10.90
  -2  13   1   48.70   11.50
  -2  13   1   41.30   12.10
   1 -13  -1  514.45   26.70
   1 -13  -1  502.75   24.30
   1 -13  -1  525.75   28.20
  -1  13   1  487.05   26.40
  -1  13   1  517.55   24.00
  -1  13   1  526.25   23.40
  -1  13   1  481.35   26.00
   0 -13  -1  143.69   17.10
   0 -13  -1  216.18   19.50
   0 -13  -1  189.38   16.20
   0  13   1  188.48   16.70
   0  13   1  183.18   14.40
   0  13   1  187.78   17.80
   0  13   1  197.38   18.20
  -1 -13  -1  271.27   16.70
  -1 -13  -1  321.17   22.40
  -1 -13  -1  298.37   20.20
   1  13   1  269.67   20.20
   1  13   1  267.97   18.80
   1  13   1  265.17   15.80
   1  13   1  262.37   19.00
  -2 -13  -1  136.99   16.70
  -2 -13  -1  119.49   11.90
   2  13   1  130.89   14.80
   2  13   1  121.99   15.70
   2  13   1  111.89   15.10
   2  13   1  118.89   11.60
  -3 -13  -1   61.99   11.00
  -3 -13  -1   76.49   12.30
  -3 -13  -1   65.89    9.90
   3  13   1   65.59   11.00
   3  13   1   73.69   10.40
   3  13   1   58.99   11.20
   3  13   1  101.69   14.90
  -4 -13  -1    5.90    7.20
  -4 -13  -1   -0.80    4.60
  -4 -13  -1    6.40    8.10
   4  13   1    5.20    6.80
   4  13   1   -1.30    7.20
   4  13   1    0.70    7.40
  -5 -13  -1  139.59   16.00
  -5 -13  -1   93.59   14.60
  -5 -13  -1  112.89    9.20
   5  13   1  113.59   15.50
   5  13   1  101.39   15.00
   5  13   1   97.29   13.00
  -6 -13  -1  259.37   18.40
  -6 -13  -1  285.47   19.80
   6  13   1  255.87   16.80
   6  13   1  254.87   19.30
   6  13   1  277.27   20.10
  -7 -13  -1  480.05   25.30
  -7 -13  -1  512.65   24.20
   7  13   1  507.05   26.00
   7  13   1  508.55   22.20
   7  13   1  570.44   27.20
  -8 -13  -1  218.08   19.40
  -8 -13  -1  197.88   17.10
   8  13   1  227.68   15.70
   8  13   1  236.68   18.30
   8  13   1  214.28   19.60
   8  13   1  242.18   19.90
  -9 -13  -1  264.97   18.40
  -9 -13  -1  292.67   22.10
   9  13   1  318.27   21.80
   9  13   1  270.97   22.20
   9  13   1  290.47   21.70
   9  13   1  288.57   17.10
 -10 -13  -1   13.60    7.50
 -10 -13  -1   -4.10    8.20
  10  13   1    5.70    9.80
  10  13   1   -5.80    8.80
  10  13   1  -11.40    8.40
 -11 -13  -1   19.20   10.80
  11  13   1    3.70    9.30
  11  13   1    3.40   10.20
  11  13   1   11.60   10.50
 -12 -13  -1    6.30   10.70
  12  13   1    1.60    9.80
  12  13   1    4.30   10.70
  12  13   1   -2.20   11.00
 -13 -13  -1   50.39   13.90
  13  13   1   48.20   14.80
  13  13   1   43.70   13.00
  13  13   1   33.30   13.60
   5 -14  -1  128.29   20.70
   5 -14  -1  154.98   22.60
  -5  14   1  156.88   21.90
  -5  14   1  139.39   19.90
  -5  14   1  128.59   18.90
   4 -14  -1  136.49   20.20
   4 -14  -1  233.28   23.70
  -4  14   1  153.58   20.60
  -4  14   1  151.68   18.60
  -4  14   1  204.78   22.60
   3 -14  -1  376.56   25.00
   3 -14  -1  392.56   27.00
  -3  14   1  405.56   27.20
  -3  14   1  352.66   26.20
  -3  14   1  387.56   23.20
   2 -14  -1  159.68   18.60
   2 -14  -1  127.39   19.40
   2 -14  -1  186.48   20.50
  -2  14   1  187.48   17.20
  -2  14   1  161.38   20.00
  -2  14   1  177.18   20.10
   1 -14  -1  146.69   17.10
   1 -14  -1  121.79   17.50
   1 -14  -1  128.09   18.50
  -1  14   1  135.99   18.10
  -1  14   1  139.09   18.70
  -1  14   1  139.09   14.40
   0 -14  -1   36.10   11.50
   0 -14  -1   13.60    8.30
   0 -14  -1   19.10   10.10
   0  14   1   24.60   10.80
   0  14   1   19.90    9.80
   0  14   1   16.00    7.30
   0  14   1   14.00    8.50
  -1 -14  -1    6.60    7.30
  -1 -14  -1   12.40    9.50
  -1 -14  -1   -4.90    8.70
   1  14   1    6.10    8.10
   1  14   1   21.00    7.10
   1  14   1   19.30    9.00
   1  14   1   14.90    9.40
  -2 -14  -1  102.09   12.40
  -2 -14  -1  108.69   16.30
  -2 -14  -1   88.19   14.10
   2  14   1  107.39   12.10
   2  14   1  100.59   15.60
   2  14   1  127.59   16.90
   2  14   1  121.09   16.30
  -3 -14  -1  293.17   21.40
  -3 -14  -1  288.17   20.50
  -3 -14  -1  256.27   15.00
   3  14   1  280.57   19.60
   3  14   1  299.97   16.40
   3  14   1  325.27   21.50
   3  14   1  255.77   19.40
  -4 -14  -1   40.20   10.70
  -4 -14  -1   48.90    8.00
  -4 -14  -1   52.69   11.40
   4  14   1   59.09   11.20
   4  14   1   52.29   12.20
   4  14   1   57.49    8.80
   4  14   1   62.19   11.90
  -5 -14  -1  708.53   30.10
  -5 -14  -1  724.83   30.80
   5  14   1  705.53   30.30
   5  14   1  719.13   30.80
   5  14   1  679.03   27.70
  -6 -14  -1  248.88   19.70
  -6 -14  -1  237.18   19.70
   6  14   1  250.47   17.50
   6  14   1  226.78   20.20
   6  14   1  226.58   20.00
  -7 -14  -1  -21.10    6.80
  -7 -14  -1    8.00    8.30
   7  14   1    5.00    9.30
   7  14   1    3.90    7.10
   7  14   1    3.50    8.70
  -8 -14  -1   -2.30    7.80
  -8 -14  -1    9.80    8.10
   8  14   1    4.50    7.00
   8  14   1   10.30   10.30
   8  14   1    6.70    8.90
  -9 -14  -1  142.29   16.60
  -9 -14  -1  145.39   18.30
   9  14   1  123.69   18.80
   9  14   1  141.49   19.00
   9  14   1  131.99   14.10
 -10 -14  -1   27.10    9.40
 -10 -14  -1   40.60   11.70
  10  14   1   38.70   11.90
  10  14   1   43.20   12.60
  10  14   1   15.00   10.00
 -11 -14  -1    8.20   10.50
  11  14   1   24.90   11.60
  11  14   1   22.20   11.40
  11  14   1    4.60   10.60
 -12 -14  -1  151.18   20.70
  12  14   1  139.69   19.40
  12  14   1  130.69   18.90
  12  14   1  127.49   19.00
 -13 -14  -1   54.79   15.30
  13  14   1   77.89   16.10
  13  14   1   61.59   15.30
  13  14   1   38.70   13.60
   4 -15  -1   47.60   14.80
   4 -15  -1   69.99   14.90
  -4  15   1   28.70   11.80
  -4  15   1   45.70   14.00
  -4  15   1   37.40   13.50
   3 -15  -1   45.10   12.80
   3 -15  -1   39.60   12.80
  -3  15   1   33.00   11.30
  -3  15   1   33.60   12.30
  -3  15   1   17.60   11.30
   2 -15  -1  -10.70    8.10
   2 -15  -1   10.90   11.00
   2 -15  -1   15.40   11.00
  -2  15   1   -5.10    9.10
  -2  15   1    1.50    7.60
  -2  15   1   -5.70    9.40
   1 -15  -1  136.79   21.00
   1 -15  -1  101.49   16.60
   1 -15  -1  106.19   14.50
  -1  15   1   76.39   14.90
  -1  15   1   64.49   11.10
  -1  15   1   87.49   15.20
   0 -15  -1  146.19   20.30
   0 -15  -1  157.08   16.90
   0 -15  -1  194.38   20.60
   0  15   1  168.48   19.70
   0  15   1  194.78   18.70
   0  15   1  159.18   15.40
   0  15   1  159.08   19.70
  -1 -15  -1  126.89   18.00
  -1 -15  -1  127.99   15.00
  -1 -15  -1  129.39   18.70
   1  15   1  143.09   18.30
   1  15   1   89.29   14.10
   1  15   1  136.89   14.00
   1  15   1  133.99   16.70
  -2 -15  -1  110.39   13.10
  -2 -15  -1  120.79   17.80
  -2 -15  -1   85.79   14.40
   2  15   1  128.49   17.20
   2  15   1  106.99   16.90
   2  15   1  131.99   13.40
   2  15   1  143.69   18.80
  -3 -15  -1   27.40   10.60
  -3 -15  -1   34.50   10.90
   3  15   1    5.20    9.30
   3  15   1   16.90    9.60
   3  15   1    7.60    8.70
   3  15   1   20.20    7.20
  -4 -15  -1   18.30    9.40
  -4 -15  -1    9.70    9.30
   4  15   1   21.70    7.30
   4  15   1   19.40    9.20
   4  15   1   17.00    9.70
   4  15   1    8.90    9.40
  -5 -15  -1   83.99   13.50
  -5 -15  -1  101.99   16.40
   5  15   1   75.49   11.40
   5  15   1  101.99   14.70
   5  15   1  128.29   15.80
  -6 -15  -1   38.70   10.90
  -6 -15  -1   30.70   10.30
   6  15   1   31.00   11.00
   6  15   1   29.00    9.30
   6  15   1   40.20   12.10
  -7 -15  -1   65.79   13.30
  -7 -15  -1   28.00   10.10
   7  15   1   42.10   12.10
   7  15   1   57.19   11.20
   7  15   1   53.79   12.80
  -8 -15  -1  103.19   16.00
  -8 -15  -1   97.79   14.50
   8  15   1  117.59   18.80
   8  15   1  124.49   18.70
   8  15   1  118.69   14.80
  -9 -15  -1  182.48   20.00
  -9 -15  -1  176.08   18.40
   9  15   1  191.18   20.90
   9  15   1  167.18   20.10
   9  15   1  148.29   15.30
 -10 -15  -1   44.60   11.20
 -10 -15  -1   39.10   11.80
  10  15   1   68.39   14.40
  10  15   1   48.90   13.40
 -11 -15  -1  133.19   20.10
  11  15   1  107.69   16.90
  11  15   1  175.78   22.70
 -12 -15  -1   15.90   11.10
  12  15   1    4.80   10.30
  12  15   1   12.20   11.90
  12  15   1    5.80   10.60
   3 -16  -1   30.40   12.80
   3 -16  -1    6.70   10.40
  -3  16   1   -2.90   10.80
  -3  16   1   14.60   11.80
   2 -16  -1   59.79   13.60
   2 -16  -1   50.29   14.70
   2 -16  -1   80.99   15.80
  -2  16   1   83.69   16.20
  -2  16   1   57.69   14.70
   1 -16  -1   64.09   12.80
   1 -16  -1   39.60   13.60
   1 -16  -1   59.49   14.50
  -1  16   1   41.30   13.20
  -1  16   1   39.00   12.50
   0 -16  -1    3.60    9.70
   0 -16  -1  -11.90    9.10
   0 -16  -1   10.40   10.90
   0  16   1    6.40   10.70
   0  16   1   -6.20    9.40
  -1 -16  -1    1.20    9.90
  -1 -16  -1   -5.10    8.80
   1  16   1   -4.10    8.30
   1  16   1  -11.90    8.50
   1  16   1    0.20    9.70
  -2 -16  -1   -0.70    9.40
  -2 -16  -1   -7.00    9.30
   2  16   1   -1.40    9.30
   2  16   1   19.90   10.80
   2  16   1   20.20   10.00
  -3 -16  -1   12.10   10.40
  -3 -16  -1    9.40    9.60
   3  16   1   -5.80    8.70
   3  16   1    3.80    9.40
   3  16   1   10.90    9.50
  -4 -16  -1  113.69   17.80
  -4 -16  -1  118.09   18.30
   4  16   1  146.69   18.10
   4  16   1  132.39   17.40
   4  16   1  168.58   20.00
  -5 -16  -1  336.17   24.50
  -5 -16  -1  355.16   25.20
   5  16   1  413.16   25.80
   5  16   1  357.26   25.60
   5  16   1  362.86   23.10
  -6 -16  -1   87.69   13.90
  -6 -16  -1   79.99   14.40
   6  16   1   71.69   14.00
   6  16   1   98.99   14.00
   6  16   1   78.89   14.60
  -7 -16  -1  218.88   21.60
  -7 -16  -1  225.68   20.90
   7  16   1  260.07   19.40
   7  16   1  226.48   21.80
   7  16   1  199.58   20.90
  -8 -16  -1   23.00   11.30
  -8 -16  -1    7.10    9.40
   8  16   1   24.30   10.90
   8  16   1   -0.90   10.20
   8  16   1   14.80    8.10
  -9 -16  -1    2.10    8.50
  -9 -16  -1   35.00   11.80
   9  16   1   27.20   12.70
   9  16   1    5.00   10.50
 -10 -16  -1   -1.90    9.30
 -10 -16  -1   13.90   11.50
  10  16   1    8.40   10.60
  10  16   1    4.00   10.70
 -11 -16  -1   56.79   14.20
  11  16   1   67.09   16.10
  11  16   1   59.49   15.20
 -12 -16  -1  125.89   20.10
   2 -17  -1   10.00   12.20
  -2  17   1   16.60   12.40
  -2  17   1   14.00   12.60
   1 -17  -1   15.00   12.30
   1 -17  -1    6.80   11.40
  -1  17   1   25.30   12.10
  -1  17   1   10.80   11.20
   0 -17  -1   61.79   15.60
   0 -17  -1   77.69   15.80
   0  17   1   48.40   12.80
   0  17   1   58.49   14.40
  -1 -17  -1   94.69   16.90
  -1 -17  -1  111.99   17.20
   1  17   1  115.49   18.10
   1  17   1  112.79   17.40
   1  17   1  123.99   18.40
  -2 -17  -1  100.89   17.20
  -2 -17  -1  130.79   19.50
   2  17   1  117.29   17.10
   2  17   1  125.59   18.40
   2  17   1  108.79   16.30
  -3 -17  -1  143.89   21.50
  -3 -17  -1  131.19   17.70
   3  17   1  159.18   19.00
   3  17   1  112.09   16.70
   3  17   1  159.88   20.10
  -4 -17  -1   94.99   17.00
  -4 -17  -1   49.40   13.30
   4  17   1   77.39   15.10
   4  17   1   97.99   15.50
   4  17   1   89.09   15.20
  -5 -17  -1  125.09   19.10
  -5 -17  -1   96.59   15.50
   5  17   1   87.19   16.00
   5  17   1  147.19   18.10
   5  17   1  110.29   17.10
  -6 -17  -1   12.30   10.70
  -6 -17  -1   25.10   11.10
   6  17   1   16.30   11.00
   6  17   1    1.80    9.20
   6  17   1   -3.50   10.20
  -7 -17  -1   -0.30    9.40
  -7 -17  -1   40.30   12.30
   7  17   1    4.70    8.70
   7  17   1   21.10   11.30
   7  17   1    5.50   10.80
  -8 -17  -1   26.40   11.20
  -8 -17  -1   35.80   12.60
   8  17   1   38.70   10.50
   8  17   1   27.30   12.40
   8  17   1   42.70   13.60
  -9 -17  -1  226.98   23.10
  -9 -17  -1  216.58   21.40
   9  17   1  216.58   23.50
   9  17   1  244.18   24.40
 -10 -17  -1  114.39   17.40
  10  17   1  111.89   18.10
  10  17   1  144.19   21.80
 -11 -17  -1  138.19   21.60
  11  17   1   92.39   17.30
  11  17   1   92.09   17.60
   0 -18  -1   -6.20   11.50
   0 -18  -1   26.00   13.10
   0  18   1    8.80   11.70
   0  18   1    5.10   11.50
  -1 -18  -1  139.19   21.10
  -1 -18  -1  128.29   18.80
   1  18   1  126.89   18.90
   1  18   1  126.79   19.60
   1  18   1  154.28   21.50
  -2 -18  -1   10.50   11.20
  -2 -18  -1    4.90   12.50
   2  18   1   25.10   11.70
   2  18   1    6.50   10.80
   2  18   1   25.30   12.00
  -3 -18  -1    7.40   11.50
  -3 -18  -1    6.60   11.20
   3  18   1   19.40   11.10
   3  18   1   16.30   11.70
   3  18   1   20.20   10.90
  -4 -18  -1    4.60   10.80
  -4 -18  -1   10.40   11.20
   4  18   1  -17.60    8.50
   4  18   1    6.10   11.60
   4  18   1   -9.80    9.10
  -5 -18  -1   92.29   15.80
  -5 -18  -1  148.89   21.00
   5  18   1  106.89   16.40
   5  18   1  145.09   21.50
   5  18   1  100.59   17.10
  -6 -18  -1  362.36   28.00
  -6 -18  -1  376.96   28.00
   6  18   1  367.06   28.00
   6  18   1  370.16   25.30
   6  18   1  383.96   28.60
  -7 -18  -1   79.99   16.20
  -7 -18  -1  117.49   19.40
   7  18   1  115.19   17.40
   7  18   1   97.19   18.20
  -8 -18  -1   88.99   16.30
  -8 -18  -1   77.99   15.40
   8  18   1  113.89   18.50
   8  18   1  111.29   18.10
  -9 -18  -1   19.90   12.70
  -9 -18  -1    0.80    9.70
   9  18   1   34.40   13.60
   9  18   1   32.80   13.70
  -2 -19  -1  197.08   23.80
  -2 -19  -1  197.48   25.60
   2  19   1  196.08   23.20
   2  19   1  271.17   26.00
   2  19   1  232.88   24.80
  -3 -19  -1   68.49   15.00
  -3 -19  -1   58.89   15.70
   3  19   1   63.99   15.20
   3  19   1   74.99   16.50
   3  19   1   71.99   15.60
  -4 -19  -1  182.68   23.50
  -4 -19  -1  195.98   24.50
   4  19   1  149.59   23.00
   4  19   1  196.08   22.70
   4  19   1  205.68   22.80
  -5 -19  -1  114.39   18.30
  -5 -19  -1   69.59   16.30
   5  19   1   57.09   15.30
   5  19   1   90.49   15.80
   5  19   1   63.39   15.40
  -6 -19  -1   60.99   15.30
  -6 -19  -1   89.29   16.40
   6  19   1  103.69   18.40
   6  19   1   79.29   16.40
   6  19   1   65.19   14.20
  -7 -19  -1   25.70   12.70
  -7 -19  -1   35.80   14.10
   7  19   1   38.20   14.30
   7  19   1   10.50   10.00
   7  19   1   67.89   17.20
  -8 -19  -1   39.90   14.10
  -8 -19  -1   16.10   11.70
   8  19   1   -4.10   11.10
   8  18  -2   49.90   14.70
   8  18  -2   37.00   14.10
  -8 -18   2   47.90   14.90
  -8 -18   2   30.40   12.70
   7  18  -2   53.79   14.70
  -7 -18   2   40.80   13.70
  -7 -18   2   64.69   15.70
   6  18  -2  171.58   24.10
   6  18  -2  162.38   23.20
  -6 -18   2  141.09   22.70
  -6 -18   2  142.39   21.90
   5  18  -2  150.38   22.30
   5  18  -2  191.88   22.80
   5  18  -2  144.39   18.80
  -5 -18   2  117.09   18.70
  -5 -18   2  151.68   22.30
   4  18  -2   77.79   14.80
   4  18  -2   67.99   16.00
   4  18  -2   64.09   15.40
  -4 -18   2   54.19   14.90
  -4 -18   2   57.19   15.20
   3  18  -2   66.99   15.10
   3  18  -2   80.59   16.50
   3  18  -2   77.39   15.30
  -3 -18   2   94.99   17.70
  -3 -18   2   60.29   15.40
   2  18  -2   88.09   16.10
   2  18  -2   71.19   16.40
  -2 -18   2   83.09   16.90
  -2 -18   2   97.49   17.50
   1  18  -2    0.60   10.60
   1  18  -2  -13.30    9.30
  -1 -18   2  -10.40   10.40
  -1 -18   2   -4.30   10.90
   9  17  -2   76.19   16.70
   9  17  -2   85.09   16.90
  -9 -17   2  110.09   17.60
  -9 -17   2  114.09   17.80
   8  17  -2   88.29   16.90
   8  17  -2   62.19   15.20
  -8 -17   2   72.29   16.40
  -8 -17   2   52.59   14.20
   7  17  -2   24.00   12.20
   7  17  -2   23.20   12.20
  -7 -17   2   24.90   12.30
  -7 -17   2    6.50   10.60
   6  17  -2   85.59   16.30
   6  17  -2   69.19   15.30
  -6 -17   2   81.69   15.40
  -6 -17   2   37.80   12.80
   5  17  -2   64.19   14.90
   5  17  -2   36.40   13.30
   5  17  -2   47.90   11.40
  -5 -17   2   36.50   13.40
  -5 -17   2   52.69   13.90
   4  17  -2    3.00    8.90
   4  17  -2   -6.70   10.10
   4  17  -2    7.50   10.70
  -4 -17   2  -15.80    8.60
  -4 -17   2    4.70   10.80
   3  17  -2   63.79   13.80
   3  17  -2   59.29   14.50
   3  17  -2  101.79   17.30
  -3 -17   2   68.99   15.20
  -3 -17   2   91.69   17.40
   2  17  -2   98.99   15.80
   2  17  -2   81.29   16.00
   2  17  -2  120.29   18.00
  -2 -17   2  106.29   17.20
  -2 -17   2   79.89   16.20
   1  17  -2   83.09   15.50
   1  17  -2   68.69   15.60
  -1 -17   2   80.69   16.80
  -1 -17   2   85.79   16.70
   0  17  -2  139.89   20.90
   0  17  -2  121.49   18.50
   0 -17   2  153.48   22.20
   0 -17   2  167.28   24.20
  -1  17  -2   11.50   11.40
  -1  17  -2   30.70   13.20
   1 -17   2   33.10   14.40
   1 -17   2   30.20   13.50
   1 -17   2   38.10   14.20
  10  16  -2   13.40   11.90
  10  16  -2    6.20   11.80
 -10 -16   2   10.10   10.80
 -10 -16   2    8.40   10.20
   9  16  -2   36.60   12.40
   9  16  -2   19.50   12.40
  -9 -16   2   25.20   12.10
  -9 -16   2   38.30   12.20
   8  16  -2  102.79   17.40
   8  16  -2   78.49   15.00
  -8 -16   2   74.49   15.60
  -8 -16   2   85.09   14.90
   7  16  -2   15.10   11.40
   7  16  -2    4.40   10.40
  -7 -16   2   -3.80    9.70
  -7 -16   2    8.30    9.60
   6  16  -2   27.10   11.80
   6  16  -2   42.50   12.30
   6  16  -2   36.60   10.10
  -6 -16   2   18.70   11.30
  -6 -16   2   22.90   11.50
   5  16  -2   68.19   14.70
   5  16  -2   19.10    9.30
   5  16  -2   41.20   12.50
  -5 -16   2   52.59   13.20
  -5 -16   2   23.70   11.60
   4  16  -2  196.18   20.70
   4  16  -2  138.79   17.70
   4  16  -2  203.88   21.70
  -4 -16   2  182.98   21.30
  -4 -16   2  178.08   22.10
   3  16  -2  202.58   19.60
   3  16  -2  188.88   20.80
   3  16  -2  211.48   21.70
  -3 -16   2  199.08   21.80
  -3 -16   2  193.08   21.40
   2  16  -2   33.10   12.10
   2  16  -2   19.50   10.30
   2  16  -2   22.30   11.10
  -2 -16   2   22.30    9.50
  -2 -16   2   18.10   12.00
  -2 -16   2   13.30   11.10
   1  16  -2    6.80   10.10
   1  16  -2   -3.90    9.10
   1  16  -2    1.10    9.50
  -1 -16   2   -5.30    9.60
  -1 -16   2    3.70    8.60
  -1 -16   2    4.20    9.70
   0  16  -2   37.00   12.20
   0  16  -2   25.20   11.70
   0 -16   2   33.10   13.20
   0 -16   2   24.90   11.10
   0 -16   2   51.19   13.80
  -1  16  -2  133.79   19.60
  -1  16  -2   94.59   16.30
   1 -16   2   87.49   16.20
   1 -16   2  101.99   17.60
   1 -16   2  103.49   16.10
  -2  16  -2  -13.10    9.60
  -2  16  -2    2.30   10.90
   2 -16   2   26.00   12.10
   2 -16   2   11.10   12.00
   2 -16   2   -2.60   10.40
  -3  16  -2  124.29   19.40
  -3  16  -2  117.49   19.00
   3 -16   2   94.99   17.90
   3 -16   2   95.79   17.00
   3 -16   2  133.99   20.30
  11  15  -2   42.90   13.90
  11  15  -2   60.19   15.70
 -11 -15   2   36.50   14.00
  10  15  -2    5.00   11.10
  10  15  -2    6.90   10.70
 -10 -15   2    7.30   10.00
 -10 -15   2   22.30   12.20
   9  15  -2   43.00   12.80
   9  15  -2   40.00   12.80
  -9 -15   2   38.30   11.90
  -9 -15   2   76.09   14.80
   8  15  -2  141.09   19.20
   8  15  -2  129.69   19.50
  -8 -15   2  126.99   18.60
  -8 -15   2  135.19   19.60
   7  15  -2  169.58   20.30
   7  15  -2  249.88   22.10
  -7 -15   2  219.78   21.10
  -7 -15   2  200.88   20.00
   6  15  -2   93.39   15.10
   6  15  -2  107.09   16.00
   6  15  -2   72.39   11.30
  -6 -15   2   78.89   14.30
  -6 -15   2  120.99   18.70
   5  15  -2   54.09   10.40
   5  15  -2   49.99   13.00
  -5 -15   2   21.70   10.90
  -5 -15   2   34.30   11.20
   4  15  -2   47.00   12.50
   4  15  -2   77.29   12.10
   4  15  -2   80.19   14.30
  -4 -15   2   49.60   12.90
  -4 -15   2   69.49   13.50
  -4 -15   2   74.89   10.80
   3  15  -2    3.10    8.10
   3  15  -2   14.30    9.90
   3  15  -2   -6.90    8.90
  -3 -15   2    1.80    9.90
  -3 -15   2   11.20    9.80
  -3 -15   2   -7.50    6.10
   2  15  -2   10.90   10.20
   2  15  -2    9.00    8.80
   2  15  -2   16.10   10.30
  -2 -15   2   18.50    8.60
  -2 -15   2   34.20   11.80
  -2 -15   2   20.00   10.80
   1  15  -2  154.28   18.20
   1  15  -2  153.78   20.10
   1  15  -2  154.08   18.60
  -1 -15   2  135.29   16.70
  -1 -15   2  164.28   21.10
  -1 -15   2  146.79   19.40
   0  15  -2  215.28   21.80
   0  15  -2  240.38   21.60
   0 -15   2  201.68   18.90
   0 -15   2  287.77   23.20
   0 -15   2  204.28   22.20
  -1  15  -2  189.98   20.10
  -1  15  -2  150.88   20.60
   1 -15   2  185.88   20.20
   1 -15   2  170.48   20.40
   1 -15   2  174.98   21.60
  -2  15  -2   90.39   15.80
  -2  15  -2  116.39   17.40
   2 -15   2   88.99   15.40
   2 -15   2  103.19   17.40
   2 -15   2  117.99   18.30
  -3  15  -2  151.18   21.70
  -3  15  -2  188.98   22.40
   3 -15   2  169.48   21.60
   3 -15   2  130.89   20.00
  -4  15  -2  -13.10    9.30
  -4  15  -2    7.90   10.90
   4 -15   2   -2.50   11.10
   4 -15   2    4.00   11.90
   4 -15   2   10.90   12.00
  12  14  -2    7.10   11.30
  12  14  -2    0.60   10.10
 -12 -14   2   14.20   11.70
  11  14  -2   10.30   11.30
  11  14  -2   21.90   11.40
 -11 -14   2    1.80   10.50
  10  14  -2  414.46   28.00
  10  14  -2  451.75   27.90
 -10 -14   2  405.86   27.80
 -10 -14   2  453.65   26.60
   9  14  -2  214.48   21.50
   9  14  -2  181.48   21.10
  -9 -14   2  187.98   19.70
  -9 -14   2  253.17   22.70
   8  14  -2  200.48   19.90
   8  14  -2  128.99   18.80
  -8 -14   2  192.88   20.30
  -8 -14   2  170.08   19.20
   7  14  -2   78.19   14.60
   7  14  -2   89.29   11.90
   7  14  -2   94.49   14.80
  -7 -14   2   76.29   13.20
  -7 -14   2  114.29   17.40
   6  14  -2   16.00   10.10
   6  14  -2   30.40   11.40
   6  14  -2   19.40    7.60
  -6 -14   2   24.60    7.50
  -6 -14   2   27.60   10.00
  -6 -14   2   15.80    9.50
   5  14  -2  121.89   17.30
   5  14  -2  133.19   17.50
   5  14  -2  144.09   14.30
  -5 -14   2  151.08   18.20
  -5 -14   2  144.39   17.80
  -5 -14   2  149.69   13.10
   4  14  -2   36.60    9.10
   4  14  -2   22.50   10.40
   4  14  -2   24.40   10.20
  -4 -14   2   19.00    9.80
  -4 -14   2   26.00   11.10
  -4 -14   2   28.00    7.80
   3  14  -2   48.90   10.30
   3  14  -2   67.09   13.00
   3  14  -2   45.70   11.20
  -3 -14   2   44.40    9.20
  -3 -14   2   49.10   11.50
  -3 -14   2   65.79   13.30
   2  14  -2  172.58   16.60
   2  14  -2  159.38   18.00
   2  14  -2  177.58   18.90
  -2 -14   2  161.38   18.40
  -2 -14   2  157.98   18.90
  -2 -14   2  173.98   15.60
   1  14  -2  131.79   18.10
   1  14  -2  160.48   17.30
   1  14  -2  154.08   17.80
  -1 -14   2  136.49   15.70
  -1 -14   2  144.09   18.60
  -1 -14   2  133.89   18.50
   0  14  -2  -12.40    8.00
   0  14  -2    6.20    9.10
   0 -14   2   15.20    8.90
   0 -14   2    3.60    9.30
   0 -14   2   -2.70    8.60
  -1  14  -2   24.00   10.30
  -1  14  -2   11.30   10.00
   1 -14   2   11.50    9.20
   1 -14   2   19.70   11.20
   1 -14   2   24.20   11.00
  -2  14  -2   10.20    9.60
  -2  14  -2   -0.70    8.80
   2 -14   2    6.50   10.80
   2 -14   2  -12.10    8.20
   2 -14   2   -5.40    9.00
  -3  14  -2    9.60   10.30
  -3  14  -2   -5.40    8.90
   3 -14   2   -8.00   10.10
   3 -14   2   17.50   11.00
   3 -14   2   -4.20    9.40
  -4  14  -2   23.80   12.40
  -4  14  -2   45.40   13.80
   4 -14   2   -7.70   10.80
   4 -14   2   33.20   13.00
   4 -14   2   40.90   14.30
  -5  14  -2   36.10   13.40
  -5  14  -2   25.50   12.40
   5 -14   2   53.29   14.90
   5 -14   2   34.60   14.20
  12  13  -2  128.99   18.50
  12  13  -2   73.49   16.20
 -12 -13   2   75.59   15.60
  11  13  -2  133.69   19.00
  11  13  -2  138.09   24.20
  11  13  -2  161.28   21.20
 -11 -13   2  137.69   20.60
  10  13  -2   66.79   12.30
  10  13  -2   84.29   14.70
  10  13  -2   70.39   14.40
 -10 -13   2   69.29   14.30
 -10 -13   2   44.20   11.70
   9  13  -2   31.20    9.00
   9  13  -2   67.09   13.90
   9  13  -2   37.00   11.50
  -9 -13   2   12.90   10.60
  -9 -13   2   17.30    9.40
   8  13  -2    5.20    6.50
   8  13  -2   26.40   10.60
   8  13  -2   -9.90    7.90
  -8 -13   2    4.70    8.10
  -8 -13   2    2.20    8.20
   7  13  -2   33.00    7.90
   7  13  -2   15.00    9.20
   7  13  -2   27.30    7.20
   7  13  -2   37.60   10.80
  -7 -13   2   27.90    7.10
  -7 -13   2   47.20   10.80
  -7 -13   2   19.90    9.30
   6  13  -2  388.96   18.60
   6  13  -2  391.26   23.20
   6  13  -2  358.26   22.70
   6  13  -2  354.16   18.00
  -6 -13   2  312.27   22.20
  -6 -13   2  389.76   23.00
  -6 -13   2  375.86   17.70
   5  13  -2  135.99   16.40
   5  13  -2  140.89   13.50
   5  13  -2  143.69   17.10
  -5 -13   2  125.49   16.60
  -5 -13   2  139.39   12.50
  -5 -13   2  147.69   17.60
   4  13  -2  204.98   18.30
   4  13  -2  251.87   19.20
   4  13  -2  218.28   16.00
   4  13  -2  244.58   12.30
  -4 -13   2  217.98   18.50
  -4 -13   2  202.38   19.30
  -4 -13   2  246.68   15.20
   3  13  -2  138.49   16.60
   3  13  -2  139.49   10.00
   3  13  -2  152.08   17.30
   3  13  -2  144.19   14.70
  -3 -13   2  147.29   16.40
  -3 -13   2  123.79   12.70
  -3 -13   2  149.88   18.00
   2  13  -2   59.09   10.50
   2  13  -2   60.99   11.80
   2  13  -2   51.89    8.10
   2  13  -2   46.00   10.80
  -2 -13   2   31.00   10.80
  -2 -13   2   64.49   12.10
  -2 -13   2   64.29    9.90
   1  13  -2   17.70    8.70
   1  13  -2   23.00    9.70
   1  13  -2   41.80   11.40
   1  13  -2   23.20    5.90
  -1 -13   2   11.80    9.40
  -1 -13   2   22.70    8.50
  -1 -13   2    3.60    8.30
   0  13  -2  485.65   25.10
   0  13  -2  493.15   18.70
   0  13  -2  531.05   26.90
   0  13  -2  494.05   25.50
   0 -13   2  502.85   24.50
   0 -13   2  526.35   27.00
   0 -13   2  439.56   26.30
  -1  13  -2  287.87   21.50
  -1  13  -2  295.77   15.80
  -1  13  -2  292.57   21.20
   1 -13   2  293.87   22.70
   1 -13   2  298.87   22.00
   1 -13   2  273.77   15.50
   1 -13   2  289.57   20.30
  -2  13  -2  134.09   18.10
  -2  13  -2  144.69   18.30
  -2  13  -2  141.89   13.30
   2 -13   2  107.09   17.10
   2 -13   2  128.49   19.30
   2 -13   2  149.59   18.70
  -3  13  -2    5.20    7.20
  -3  13  -2   19.30   10.90
  -3  13  -2   18.50   10.10
   3 -13   2   21.80   10.90
   3 -13   2   21.10   10.90
   3 -13   2   14.60   10.80
  -4  13  -2  145.09   19.60
  -4  13  -2  100.49   15.30
  -4  13  -2  121.89   16.90
   4 -13   2  130.69   19.70
   4 -13   2  121.99   18.90
   4 -13   2  118.19   16.80
  -5  13  -2   52.79   13.80
  -5  13  -2   39.40   13.30
  -5  13  -2   19.40   14.70
   5 -13   2   54.19   13.60
   5 -13   2   47.80   14.50
   5 -13   2   51.99   14.30
  -6  13  -2   31.90   13.10
  -6  13  -2   17.50   12.60
   6 -13   2    8.40   11.80
   6 -13   2   21.10   12.90
  13  12  -2   -9.20   10.80
  13  12  -2   -4.10   11.80
  13  12  -2    3.70   11.50
  13  12  -2  -10.40    9.10
 -13 -12   2    3.90   11.50
  12  12  -2    8.70    9.50
  12  12  -2   12.60   10.00
  12  12  -2   18.00   12.00
  12  12  -2   -3.70   10.20
 -12 -12   2    3.80   10.50
  11  12  -2  122.39   17.20
  11  12  -2  126.49   17.80
  11  12  -2  118.19   17.90
  11  12  -2  125.69   18.20
 -11 -12   2   91.89   14.90
 -11 -12   2  146.59   19.90
  10  12  -2  403.96   23.20
  10  12  -2  454.35   27.70
  10  12  -2  377.66   26.00
  10  12  -2  361.36   24.20
 -10 -12   2  394.26   22.90
 -10 -12   2  352.26   25.40
   9  12  -2  153.98   17.50
   9  12  -2  200.98   16.90
   9  12  -2  221.98   21.20
  -9 -12   2  218.08   20.50
  -9 -12   2  158.98   16.80
   8  12  -2  134.89   13.60
   8  12  -2  162.78   17.90
   8  12  -2  112.89   16.70
  -8 -12   2  138.09   17.30
  -8 -12   2  133.39   16.20
   7  12  -2   64.89   12.30
   7  12  -2   83.69   11.30
   7  12  -2   56.59   12.00
   7  12  -2   49.99    7.90
  -7 -12   2   68.99   10.60
  -7 -12   2   56.19   11.90
  -7 -12   2   56.59   10.70
   6  12  -2   29.80    7.30
   6  12  -2   40.90   10.00
   6  12  -2   30.70   10.10
   6  12  -2   48.70    8.00
  -6 -12   2   18.80    9.00
  -6 -12   2   39.60    7.60
  -6 -12   2   51.79   11.40
   5  12  -2   36.70    9.60
   5  12  -2   40.10    7.20
   5  12  -2   35.90    7.60
   5  12  -2   62.39   11.30
  -5 -12   2   51.39   10.70
  -5 -12   2   55.79   10.70
  -5 -12   2   32.10    7.30
   4  12  -2  112.59   15.20
   4  12  -2  102.79   14.10
   4  12  -2   94.39   12.00
   4  12  -2   90.09    9.10
  -4 -12   2  104.29   11.00
  -4 -12   2  107.39   15.10
  -4 -12   2   92.29   14.60
   3  12  -2  325.87   20.20
   3  12  -2  340.07   20.10
   3  12  -2  324.67   13.50
   3  12  -2  369.26   18.60
  -3 -12   2  335.47   20.60
  -3 -12   2  319.87   20.80
  -3 -12   2  340.57   17.00
   2  12  -2    9.70    8.00
   2  12  -2   14.10    4.70
   2  12  -2   24.70    8.80
   2  12  -2   19.50    7.80
  -2 -12   2   -9.30    6.80
  -2 -12   2   22.00    9.10
  -2 -12   2   15.40    6.60
   1  12  -2  532.05   25.00
   1  12  -2  525.95   24.20
   1  12  -2  561.24   18.50
   1  12  -2  534.55   25.50
  -1 -12   2  520.15   26.00
  -1 -12   2  579.74   23.30
  -1 -12   2  549.74   25.60
   0  12  -2  202.28   17.90
   0  12  -2  211.48   17.90
   0  12  -2  213.98   17.00
   0  12  -2  228.08   12.80
   0 -12   2  225.78   18.70
   0 -12   2  223.68   16.70
   0 -12   2  234.78   19.50
  -1  12  -2   -6.40    7.20
  -1  12  -2   -3.10    7.80
  -1  12  -2   -0.70    5.00
   1 -12   2   -0.90    7.70
   1 -12   2   -1.00    5.10
   1 -12   2  -16.90    6.70
   1 -12   2    7.10    8.40
  -2  12  -2  143.59   17.30
  -2  12  -2  149.69   17.60
  -2  12  -2  137.19   13.00
   2 -12   2   89.99   13.80
   2 -12   2  138.59   11.70
   2 -12   2  156.48   18.20
   2 -12   2  130.39   17.20
  -3  12  -2   -0.60    8.00
  -3  12  -2   -6.50    5.80
  -3  12  -2   -1.70    7.80
   3 -12   2   11.60    9.00
   3 -12   2  -11.20    8.10
   3 -12   2    9.60    9.80
  -4  12  -2   16.80   10.00
  -4  12  -2   15.60    9.90
  -4  12  -2   12.30    8.40
   4 -12   2    5.50    9.70
   4 -12   2   16.40   10.80
   4 -12   2    6.00    9.80
  -5  12  -2  127.39   19.50
  -5  12  -2  117.59   16.50
  -5  12  -2  149.49   19.80
   5 -12   2  138.29   19.70
   5 -12   2  139.39   19.30
   5 -12   2  135.89   20.80
  -6  12  -2  229.68   23.60
  -6  12  -2  230.58   23.40
  -6  12  -2  220.58   20.70
   6 -12   2  186.58   22.60
   6 -12   2  172.48   22.40
  -7  12  -2  110.99   18.00
  -7  12  -2  106.19   17.80
  -7  12  -2  102.99   16.40
   7 -12   2  113.09   19.00
  13  11  -2   63.49   15.40
  13  11  -2   14.50   12.80
  13  11  -2   27.90   13.40
 -13 -11   2   29.30   12.50
  12  11  -2  214.38   21.50
  12  11  -2  221.68   20.30
  12  11  -2  202.98   23.50
  12  11  -2  217.38   24.20
 -12 -11   2  204.08   22.50
  11  11  -2  378.86   24.70
  11  11  -2  406.76   27.70
  11  11  -2  397.36   27.00
  11  11  -2  375.56   23.70
 -11 -11   2  371.96   26.30
 -11 -11   2  412.66   23.30
  10  11  -2   59.69   12.50
  10  11  -2   54.39   13.30
  10  11  -2   76.49   13.00
  10  11  -2   98.79   15.40
 -10 -11   2   72.49   12.10
 -10 -11   2   59.19   12.30
   9  11  -2   21.80    8.60
   9  11  -2   23.00   10.10
   9  11  -2   21.60   10.50
   9  11  -2    7.80    8.80
  -9 -11   2   13.70    8.90
  -9 -11   2   13.60    8.10
   8  11  -2    4.30    5.30
   8  11  -2    6.40    8.30
   8  11  -2    2.40    7.90
   8  11  -2    2.90    6.50
  -8 -11   2   -9.20    6.30
  -8 -11   2    3.90    8.40
   7  11  -2  226.18   18.70
   7  11  -2  233.18   13.00
   7  11  -2  249.78   19.00
   7  11  -2  228.58   15.00
  -7 -11   2  228.68   17.00
  -7 -11   2  219.38   18.30
   6  11  -2   15.80    5.90
   6  11  -2   18.80    8.70
   6  11  -2    5.90    5.60
   6  11  -2   12.70    8.40
  -6 -11   2   12.10    8.00
  -6 -11   2    6.30    7.60
  -6 -11   2    3.20    5.50
   5  11  -2  458.25   17.60
   5  11  -2  465.45   22.70
   5  11  -2  474.55   18.70
   5  11  -2  451.15   22.60
  -5 -11   2  472.95   23.00
  -5 -11   2  448.36   22.50
  -5 -11   2  461.25   18.40
   4  11  -2  204.08   16.50
   4  11  -2  227.08   12.00
   4  11  -2  191.28   13.10
   4  11  -2  228.28   16.70
  -4 -11   2  234.48   17.40
  -4 -11   2  213.08   16.60
  -4 -11   2  230.38   13.50
   3  11  -2   19.60    7.80
   3  11  -2   31.20    7.20
   3  11  -2   33.90    5.40
   3  11  -2   34.80    5.90
   3  11  -2   32.20    8.90
  -3 -11   2   34.70    8.90
  -3 -11   2   31.60    9.10
  -3 -11   2   45.20    7.40
   2  11  -2   87.39   12.80
   2  11  -2   90.39    8.00
   2  11  -2  104.79   12.10
   2  11  -2   96.59   13.60
  -2 -11   2  121.69   13.80
  -2 -11   2  113.39   14.60
  -2 -11   2  101.99   11.10
   1  11  -2  281.57   17.90
   1  11  -2  270.37   17.70
   1  11  -2  270.37   12.20
   1  11  -2  263.07   17.20
  -1 -11   2  299.47   18.40
  -1 -11   2  283.37   19.00
  -1 -11   2  287.67   16.40
   0  11  -2  192.98   11.50
   0  11  -2  185.28   15.50
   0  11  -2  174.18   15.80
   0  11  -2  166.18   15.00
   0 -11   2  203.98   17.60
   0 -11   2  199.28   15.00
   0 -11   2  199.48   17.00
  -1  11  -2   43.40   10.20
  -1  11  -2   13.60    8.00
  -1  11  -2   38.90    7.00
   1 -11   2   29.20    6.40
   1 -11   2   44.80    9.80
   1 -11   2   43.90   10.80
   1 -11   2   37.50    9.60
  -2  11  -2   49.50   10.90
  -2  11  -2   52.29    8.30
  -2  11  -2   30.10    9.50
   2 -11   2   52.99   11.50
   2 -11   2   48.80    7.90
   2 -11   2   44.50   10.10
   2 -11   2   44.30   10.30
  -3  11  -2  360.16   22.50
  -3  11  -2  437.76   19.90
  -3  11  -2  416.46   23.60
   3 -11   2  414.36   17.60
   3 -11   2  406.66   24.30
   3 -11   2  389.96   23.50
   3 -11   2  454.95   24.70
  -4  11  -2  213.58   19.90
  -4  11  -2  201.18   19.10
  -4  11  -2  205.68   16.50
   4 -11   2  210.88   20.50
   4 -11   2  215.48   14.20
   4 -11   2  199.78   19.60
   4 -11   2  204.38   19.20
  -5  11  -2  179.78   17.20
  -5  11  -2  228.18   20.60
  -5  11  -2  218.78   21.10
   5 -11   2  146.69   19.60
   5 -11   2  208.38   21.40
   5 -11   2  199.88   20.90
  -6  11  -2   34.50   12.00
  -6  11  -2   33.50   11.50
  -6  11  -2   39.00   11.30
   6 -11   2   29.80   12.40
   6 -11   2   23.60   11.70
  -7  11  -2    4.70    9.70
  -7  11  -2   22.90   11.20
  -7  11  -2    1.20   10.70
   7 -11   2   26.30   12.90
   7 -11   2    5.70   10.90
  -8  11  -2   14.60   11.40
  -8  11  -2   10.70   11.30
  -8  11  -2    2.30   10.80
   8 -11   2   17.80   12.60
   8 -11   2   -4.80   10.30
  13  10  -2   -0.10   11.00
  13  10  -2   12.90   12.10
  13  10  -2  -10.20    8.80
 -13 -10   2    5.30   11.00
  12  10  -2   69.59   12.70
  12  10  -2   40.80   13.30
  12  10  -2   86.69   15.50
  12  10  -2   75.09   16.10
 -12 -10   2   70.69   14.20
  11  10  -2    5.20   10.70
  11  10  -2   -0.30    9.50
  11  10  -2   24.70   10.40
  11  10  -2   20.20    9.40
 -11 -10   2    6.90    8.10
 -11 -10   2   11.20    9.50
  10  10  -2   22.80    9.40
  10  10  -2   24.20   10.80
  10  10  -2   29.30    9.60
  10  10  -2   29.20   10.80
 -10 -10   2   16.30    8.40
 -10 -10   2   29.10   11.60
   9  10  -2  106.69   15.20
   9  10  -2   63.79   12.40
   9  10  -2  144.99   17.40
   9  10  -2  106.99   14.60
  -9 -10   2  108.39   16.60
  -9 -10   2   96.09   13.80
   8  10  -2   44.00   10.50
   8  10  -2   41.20    9.90
   8  10  -2   66.89    8.10
   8  10  -2   45.60   10.90
   8  10  -2   62.79   10.20
  -8 -10   2   41.40    9.70
  -8 -10   2   46.30    9.50
   7  10  -2   42.10    9.70
   7  10  -2   37.10    8.30
   7  10  -2   53.89    7.10
   7  10  -2   56.59   11.30
   7  10  -2   47.70   10.40
  -7 -10   2   57.59   11.30
  -7 -10   2   38.40    8.90
   6  10  -2   73.49    8.70
   6  10  -2   67.69   10.80
   6  10  -2  104.39   13.90
   6  10  -2   69.09   10.00
  -6 -10   2   49.00    9.60
  -6 -10   2   63.09   10.10
   5  10  -2  513.85   18.40
   5  10  -2  501.75   22.60
   5  10  -2  502.45   22.60
   5  10  -2  514.55   18.10
  -5 -10   2  499.45   18.60
  -5 -10   2  488.95   22.60
  -5 -10   2  482.35   22.00
   4  10  -2   10.50    4.70
   4  10  -2   -1.20    4.60
   4  10  -2   -1.50    5.70
   4  10  -2  -11.40    5.50
  -4 -10   2    2.80    6.20
  -4 -10   2    2.40    4.80
  -4 -10   2    9.70    6.60
   3  10  -2   -6.90    5.70
   3  10  -2    5.50    5.30
   3  10  -2   -2.10    3.80
   3  10  -2   -0.80    6.30
  -3 -10   2    6.80    6.30
  -3 -10   2   -0.10    4.60
  -3 -10   2    4.50    6.70
   2  10  -2  225.08   10.20
   2  10  -2  232.28   15.50
   2  10  -2  251.07   14.10
   2  10  -2  223.88   15.40
  -2 -10   2  208.58   15.80
  -2 -10   2  199.88   15.10
  -2 -10   2  235.28   13.50
   1  10  -2  972.80   31.50
   1  10  -2  967.50   24.20
   1  10  -2  961.00   29.80
   1  10  -2  987.80   31.50
  -1 -10   2 1006.60   32.60
  -1 -10   2 1006.60   29.00
  -1 -10   2  886.91   30.40
   0  10  -2  557.94   22.90
   0  10  -2  551.34   23.70
   0  10  -2  558.84   17.80
   0  10  -2  565.04   23.40
   0 -10   2  534.15   24.20
   0 -10   2  567.24   24.00
   0 -10   2  573.34   22.20
  -1  10  -2   72.49    8.60
  -1  10  -2   68.79   10.60
  -1  10  -2   81.59   12.30
   1 -10   2   74.79   10.60
   1 -10   2   69.89   11.50
   1 -10   2   60.69   11.00
  -2  10  -2  323.57   19.50
  -2  10  -2  294.17   15.10
  -2  10  -2  302.37   19.40
   2 -10   2  298.27   19.60
   2 -10   2  306.57   20.60
   2 -10   2  290.77   18.50
   2 -10   2  322.57   14.90
  -3  10  -2   41.40    9.90
  -3  10  -2   37.90    8.00
  -3  10  -2   25.80    9.50
   3 -10   2   37.40   10.10
   3 -10   2   32.80    9.60
   3 -10   2   58.19   10.90
   3 -10   2   44.90    7.50
  -4  10  -2   63.59   10.10
  -4  10  -2   68.29   12.30
  -4  10  -2   54.99   11.00
   4 -10   2   78.99   13.00
   4 -10   2   67.59   12.30
   4 -10   2   68.19   12.40
   4 -10   2   60.49    8.80
  -5  10  -2  140.59   15.70
  -5  10  -2  121.09   17.00
  -5  10  -2  151.08   17.80
   5 -10   2  140.59   17.20
   5 -10   2  133.79   12.80
   5 -10   2  123.69   17.90
   5 -10   2  110.99   18.20
  -6  10  -2  164.68   17.60
  -6  10  -2  166.48   19.10
  -6  10  -2  173.58   20.10
   6 -10   2  173.58   21.50
   6 -10   2  162.68   20.10
  -7  10  -2  164.38   21.00
  -7  10  -2  138.89   18.50
  -7  10  -2  170.68   20.30
   7 -10   2  101.39   16.40
   7 -10   2  148.49   20.70
  -8  10  -2   95.59   16.80
  -8  10  -2  118.89   17.80
  -8  10  -2  131.19   18.40
   8 -10   2   99.79   17.40
   8 -10   2  119.19   18.30
  -9  10  -2  115.79   18.00
  -9  10  -2  146.49   22.50
  -9  10  -2  126.99   18.80
   9 -10   2  105.89   18.50
   9 -10   2   96.09   17.20
  13   9  -2  113.59   18.00
  13   9  -2  175.78   23.20
  13   9  -2  168.08   22.10
 -13  -9   2  147.99   20.70
  12   9  -2  106.49   17.00
  12   9  -2  146.79   20.90
  12   9  -2  161.88   17.10
  12   9  -2  144.59   19.80
 -12  -9   2  156.28   20.70
  11   9  -2  181.18   20.50
  11   9  -2  227.18   18.00
  11   9  -2  184.58   20.40
  11   9  -2  183.28   20.20
 -11  -9   2  175.58   16.30
 -11  -9   2  169.98   19.90
  10   9  -2   86.09   13.60
  10   9  -2   86.69   12.60
  10   9  -2   90.99   14.70
  10   9  -2   73.89   13.70
 -10  -9   2  108.69   16.00
 -10  -9   2   69.79   10.70
   9   9  -2  128.79   17.60
   9   9  -2  135.89   15.40
   9   9  -2  135.89   16.20
   9   9  -2  134.29   14.90
  -9  -9   2  120.89   14.00
  -9  -9   2  150.88   16.70
   8   9  -2    0.80    6.70
   8   9  -2   18.80    8.80
   8   9  -2    9.30    4.50
   8   9  -2   13.70    8.60
   8   9  -2   23.40    8.40
  -8  -9   2    1.40    7.50
  -8  -9   2   13.80    7.60
   7   9  -2    2.60    7.30
   7   9  -2    1.00    7.40
   7   9  -2    5.80    7.00
   7   9  -2   14.50    6.50
   7   9  -2    7.00    4.20
  -7  -9   2    4.50    7.50
  -7  -9   2    5.40    6.40
   6   9  -2   48.00    6.50
   6   9  -2   54.29    8.30
   6   9  -2   52.69    9.20
   6   9  -2   48.10    9.00
   6   9  -2   42.90    8.80
  -6  -9   2   34.90    8.00
  -6  -9   2   48.40    9.90
   5   9  -2    3.00    5.90
   5   9  -2    4.90    4.70
   5   9  -2    3.50    6.10
   5   9  -2    4.10    4.20
  -5  -9   2    5.50    5.90
  -5  -9   2   -6.60    5.20
   4   9  -2  212.88   11.60
   4   9  -2  236.88   15.10
   4   9  -2  185.98   14.10
   4   9  -2  224.68   11.70
  -4  -9   2  226.78   14.90
  -4  -9   2  227.08   15.10
  -4  -9   2  216.38   12.00
   3   9  -2  440.66   19.40
   3   9  -2  423.76   18.70
   3   9  -2  427.36   15.00
   3   9  -2  440.06   16.60
  -3  -9   2  429.56   19.50
  -3  -9   2  407.86   18.90
  -3  -9   2  423.36   16.30
   2   9  -2  427.46   16.90
   2   9  -2  417.86   13.20
   2   9  -2  392.96   14.00
   2   9  -2  430.26   18.50
   2   9  -2  394.56   18.50
  -2  -9   2  407.76   16.10
  -2  -9   2  414.96   19.30
  -2  -9   2  410.16   18.80
   1   9  -2  153.38   12.80
   1   9  -2  117.19   11.90
   1   9  -2  154.88    8.30
   1   9  -2  149.19   12.00
  -1  -9   2  170.18   13.80
  -1  -9   2  127.19   10.90
  -1  -9   2  134.99   12.50
   0   9  -2    4.40    6.20
   0   9  -2   -9.40    5.00
   0   9  -2    2.00    3.50
   0   9  -2    2.90    6.20
   0  -9   2   -8.00    5.10
   0  -9   2    0.00    4.90
   0  -9   2   -0.20    6.10
  -1   9  -2   -4.60    5.40
  -1   9  -2    0.50    3.80
  -1   9  -2   -4.40    5.50
  -1   9  -2    3.10    5.60
   1  -9   2   -7.40    5.30
   1  -9   2   -1.00    5.70
   1  -9   2    1.80    6.10
  -2   9  -2   18.50    7.60
  -2   9  -2   19.90    7.80
  -2   9  -2   33.00    6.40
   2  -9   2   29.20    8.60
   2  -9   2   20.40    5.60
   2  -9   2   12.60    7.90
   2  -9   2   32.00    8.50
  -3   9  -2  128.49   11.80
  -3   9  -2  122.09   13.90
  -3   9  -2  133.99   14.20
   3  -9   2  134.39   14.90
   3  -9   2  127.89   14.80
   3  -9   2  121.29   14.70
   3  -9   2  125.79   11.00
  -4   9  -2  443.36   23.40
  -4   9  -2  402.56   19.50
  -4   9  -2  461.75   23.40
   4  -9   2  456.45   24.00
   4  -9   2  438.56   18.30
   4  -9   2  457.55   23.40
   4  -9   2  439.86   23.60
  -5   9  -2  311.07   18.90
  -5   9  -2  332.47   21.40
  -5   9  -2  316.27   21.20
   5  -9   2  305.47   21.70
   5  -9   2  309.27   16.60
   5  -9   2  317.17   21.00
   5  -9   2  336.07   21.90
  -6   9  -2    4.60    8.80
  -6   9  -2   -8.20    8.00
  -6   9  -2   -5.80    7.60
   6  -9   2    5.90    6.90
   6  -9   2    8.90    9.50
   6  -9   2    5.70    9.70
  -7   9  -2    0.00    8.80
  -7   9  -2    3.50    9.50
  -7   9  -2    9.40    9.90
   7  -9   2   -8.80    6.80
   7  -9   2    4.10    9.50
   7  -9   2    0.60   10.20
  -8   9  -2    9.30   10.10
  -8   9  -2   17.20   10.90
  -8   9  -2   14.10   11.50
   8  -9   2   11.80   10.80
   8  -9   2   15.50   12.40
  -9   9  -2   76.59   15.70
  -9   9  -2   41.40   13.40
  -9   9  -2   54.39   13.80
   9  -9   2   45.60   13.70
   9  -9   2   64.69   15.60
  13   8  -2   48.50   14.50
  13   8  -2   78.79   16.40
  13   8  -2   48.20   14.40
 -13  -8   2   53.49   12.70
 -13  -8   2   62.99   14.80
  12   8  -2   51.29   14.50
  12   8  -2   65.29   14.40
  12   8  -2   49.20   13.60
 -12  -8   2   50.89   13.80
 -12  -8   2   72.49   13.10
  11   8  -2  164.78   16.20
  11   8  -2  134.19   18.00
  11   8  -2  162.28   19.40
  11   8  -2  181.28   19.90
 -11  -8   2  161.18   15.60
 -11  -8   2  177.48   19.90
 -11  -8   2  130.29   16.60
  10   8  -2  117.69   17.20
  10   8  -2  122.49   16.20
  10   8  -2  133.69   17.40
  10   8  -2  120.79   14.60
 -10  -8   2  105.59   13.70
 -10  -8   2  124.79   17.00
 -10  -8   2  127.59   15.20
   9   8  -2   64.09   10.70
   9   8  -2   52.99   10.80
   9   8  -2   53.19   11.90
  -9  -8   2   49.50   10.70
  -9  -8   2   54.09    9.40
   8   8  -2  201.58   15.60
   8   8  -2  233.78   17.00
   8   8  -2  212.18   17.60
   8   8  -2  255.07   17.90
   8   8  -2  242.18   10.60
  -8  -8   2  239.68   15.70
  -8  -8   2  235.88   18.10
   7   8  -2  196.88   15.90
   7   8  -2  213.18   16.60
   7   8  -2  208.88   10.00
   7   8  -2  204.68   14.60
   7   8  -2  208.48   14.80
  -7  -8   2  217.98   14.60
  -7  -8   2  206.88   16.10
   6   8  -2  587.74   23.60
   6   8  -2  592.94   22.80
   6   8  -2  556.34   21.10
   6   8  -2  531.35   16.40
   6   8  -2  557.94   22.90
  -6  -8   2  604.84   23.80
  -6  -8   2  548.25   21.50
   5   8  -2  381.66   18.10
   5   8  -2  359.86   15.60
   5   8  -2  384.36   13.50
   5   8  -2  397.06   18.30
   5   8  -2  376.46   17.80
  -5  -8   2  360.96   17.60
  -5  -8   2  377.46   18.30
   4   8  -2  546.45   21.10
   4   8  -2  578.54   17.30
   4   8  -2  559.04   21.20
   4   8  -2  522.75   17.80
  -4  -8   2  532.65   20.90
  -4  -8   2  553.04   21.00
   3   8  -2    2.70    3.80
   3   8  -2    5.40    4.10
   3   8  -2   -3.30    5.00
   3   8  -2    2.30    5.20
  -3  -8   2    6.40    5.70
  -3  -8   2   14.60    6.30
  -3  -8   2   15.90    4.90
   2   8  -2  150.48   11.70
   2   8  -2  122.49   11.20
   2   8  -2  113.99    8.10
   2   8  -2  123.09    9.60
  -2  -8   2  123.19   11.70
  -2  -8   2  129.39    9.60
  -2  -8   2  120.79   11.00
   1   8  -2  169.88   12.50
   1   8  -2  170.78   12.40
   1   8  -2  175.98   11.20
   1   8  -2  161.18    7.90
  -1  -8   2  167.78   11.00
  -1  -8   2  146.59   12.00
  -1  -8   2  154.98   11.90
   0   8  -2  513.85   19.20
   0   8  -2  497.25   14.90
   0   8  -2  467.75   19.30
   0   8  -2  493.45   19.50
   0  -8   2  482.05   18.50
   0  -8   2  480.25   19.40
   0  -8   2  496.65   20.50
  -1   8  -2  249.97   15.00
  -1   8  -2  228.18   10.80
  -1   8  -2  248.78   15.00
  -1   8  -2  264.97   14.40
   1  -8   2  252.97   15.70
   1  -8   2  225.68   14.80
   1  -8   2  231.58   14.40
  -2   8  -2   51.19    6.80
  -2   8  -2   72.89   11.00
  -2   8  -2   61.09    9.10
   2  -8   2   68.89   10.30
   2  -8   2   57.89    9.00
   2  -8   2   49.30    7.60
   2  -8   2   60.89    9.90
  -3   8  -2   50.79    8.90
  -3   8  -2   57.09    9.30
  -3   8  -2   63.89    9.50
   3  -8   2   48.20    9.10
   3  -8   2   52.99    7.50
   3  -8   2   49.50    9.40
   3  -8   2   42.20    9.20
  -4   8  -2  220.78   16.70
  -4   8  -2  218.68   16.70
  -4   8  -2  211.78   14.30
   4  -8   2  193.28   17.10
   4  -8   2  222.58   13.20
   4  -8   2  205.78   16.50
   4  -8   2  226.58   16.80
  -5   8  -2   37.60    8.90
  -5   8  -2   37.00    9.60
  -5   8  -2   29.40    9.00
   5  -8   2   36.10    7.70
   5  -8   2   45.20   10.50
   5  -8   2   27.90    9.00
   5  -8   2   30.70   10.00
  -6   8  -2   54.29   11.30
  -6   8  -2   36.50   10.00
  -6   8  -2   44.70   10.60
   6  -8   2   41.30    8.60
   6  -8   2   27.10   10.00
   6  -8   2   35.60   11.40
  -7   8  -2   16.70   10.20
  -7   8  -2    4.80    8.30
  -7   8  -2   14.40    9.40
   7  -8   2    5.10   10.10
   7  -8   2   31.40   11.30
   7  -8   2   13.00    7.70
  -8   8  -2  100.29   15.30
  -8   8  -2  149.69   20.00
  -8   8  -2  140.89   18.40
   8  -8   2  103.69   17.00
   8  -8   2  111.29   16.50
   8  -8   2  121.79   15.50
  -9   8  -2  172.68   21.70
  -9   8  -2  186.88   21.10
  -9   8  -2  192.08   22.00
   9  -8   2  230.78   25.10
   9  -8   2  188.78   22.00
 -10   8  -2  -11.80    9.90
 -10   8  -2    4.80   11.70
  10  -8   2  -10.60    9.50
  10  -8   2   13.70   12.30
  13   7  -2   25.20   12.80
  13   7  -2   28.70   12.70
  13   7  -2   30.40   12.80
 -13  -7   2    9.00    9.40
 -13  -7   2   20.00   11.70
  12   7  -2   25.70   11.50
  12   7  -2   23.90   11.50
  12   7  -2   21.80   11.70
 -12  -7   2   31.80   10.80
 -12  -7   2   37.50   12.80
  11   7  -2  204.68   21.60
  11   7  -2  122.39   14.00
  11   7  -2  156.38   19.50
  11   7  -2  165.48   19.20
 -11  -7   2  156.28   17.60
 -11  -7   2  164.28   19.80
 -11  -7   2  132.29   14.90
  10   7  -2   31.60   10.10
  10   7  -2    7.90    8.60
  10   7  -2   20.20    7.90
  10   7  -2    8.90    9.60
 -10  -7   2   27.70   10.80
 -10  -7   2   26.90    9.00
 -10  -7   2   22.40    7.80
   9   7  -2  378.76   19.00
   9   7  -2  355.76   21.40
   9   7  -2  356.76   14.40
   9   7  -2  365.76   21.80
   9   7  -2  359.66   22.90
  -9  -7   2  356.56   22.40
  -9  -7   2  333.07   19.00
   8   7  -2  533.25   24.40
   8   7  -2  533.15   24.00
   8   7  -2  542.55   21.80
   8   7  -2  517.45   15.80
   8   7  -2  511.15   24.60
  -8  -7   2  562.64   22.20
  -8  -7   2  510.65   21.20
  -8  -7   2  522.55   24.40
   7   7  -2    3.80    6.00
   7   7  -2    7.30    6.40
   7   7  -2   -1.00    3.20
   7   7  -2    7.90    6.90
   7   7  -2    3.90    6.30
  -7  -7   2    4.10    5.50
  -7  -7   2    0.30    5.30
  -7  -7   2   -4.10    5.80
   6   7  -2  101.59    7.00
   6   7  -2  111.89   11.20
   6   7  -2  100.89   11.80
   6   7  -2   91.19   11.70
   6   7  -2  112.89   10.90
  -6  -7   2  101.69   11.00
  -6  -7   2  109.79   11.80
   5   7  -2   10.10    5.70
   5   7  -2    9.40    6.20
   5   7  -2   10.70    6.10
   5   7  -2    8.80    5.20
   5   7  -2    8.80    3.60
  -5  -7   2    7.80    5.40
  -5  -7   2    8.40    5.90
   4   7  -2  238.18   10.10
   4   7  -2  204.78   13.00
   4   7  -2  226.78   13.70
   4   7  -2  230.18   11.70
  -4  -7   2  239.98   13.50
  -4  -7   2  241.08   13.80
   3   7  -2  988.30   22.50
   3   7  -2  996.30   24.30
   3   7  -2  994.60   24.90
   3   7  -2 1023.10   28.10
   3   7  -2  977.10   28.00
  -3  -7   2  975.20   28.00
  -3  -7   2  980.40   25.30
  -3  -7   2  989.80   28.00
   2   7  -2  497.65   16.00
   2   7  -2  488.05   18.40
   2   7  -2  491.35   15.10
   2   7  -2  511.05   18.20
  -2  -7   2  479.55   16.30
  -2  -7   2  492.45   18.20
  -2  -7   2  473.15   18.70
   1   7  -2  624.84   20.80
   1   7  -2  639.14   17.60
   1   7  -2  648.44   21.20
   1   7  -2  624.94   19.60
   1   7  -2  642.54   15.80
  -1  -7   2  646.44   21.90
  -1  -7   2  634.34   21.20
  -1  -7   2  673.73   22.60
  -1  -7   2  630.24   19.40
   0   7  -2  655.83   16.90
   0   7  -2  665.53   21.70
   0   7  -2  704.03   21.50
   0   7  -2  658.63   21.80
   0  -7   2  647.54   21.60
   0  -7   2  643.14   22.50
   0  -7   2  654.83   20.60
  -1   7  -2   26.30    6.50
  -1   7  -2   14.00    5.50
  -1   7  -2   20.50    6.50
  -1   7  -2   27.90    4.50
   1  -7   2   16.30    6.10
   1  -7   2   18.70    5.80
   1  -7   2   12.60    6.00
  -2   7  -2   94.09    8.40
  -2   7  -2   99.79   11.00
  -2   7  -2   90.39   10.80
   2  -7   2  107.69    8.50
   2  -7   2  102.19   11.30
   2  -7   2   75.29   10.50
   2  -7   2   80.59   11.00
  -3   7  -2   86.29   11.10
  -3   7  -2   70.69    9.00
  -3   7  -2   92.59   11.30
   3  -7   2   80.19   11.60
   3  -7   2   90.39   11.70
   3  -7   2   81.29    8.90
   3  -7   2   80.29   11.40
  -4   7  -2   53.99    8.40
  -4   7  -2   41.10    9.10
  -4   7  -2   60.69    9.80
   4  -7   2   57.39    9.10
   4  -7   2   49.50   10.30
   4  -7   2   51.59    9.90
   4  -7   2   61.99    9.50
  -5   7  -2  318.37   19.30
  -5   7  -2  320.07   19.00
  -5   7  -2  288.97   16.90
   5  -7   2  314.17   20.30
   5  -7   2  297.67   18.60
   5  -7   2  291.37   19.10
   5  -7   2  295.97   15.70
  -6   7  -2  125.09   15.10
  -6   7  -2  110.99   15.40
  -6   7  -2  107.29   14.30
   6  -7   2  123.09   16.80
   6  -7   2  102.99   12.30
   6  -7   2  105.29   15.00
  -7   7  -2  118.69   15.80
  -7   7  -2  103.39   16.30
  -7   7  -2   83.29   13.30
   7  -7   2   96.09   14.80
   7  -7   2  135.39   14.20
   7  -7   2  127.39   16.70
  -8   7  -2   -0.20    8.50
  -8   7  -2   -3.70    8.20
  -8   7  -2   17.70   10.80
   8  -7   2    5.40    9.40
   8  -7   2   -1.20    7.70
   8  -7   2   10.90   10.20
  -9   7  -2  116.69   17.10
  -9   7  -2  110.29   17.20
  -9   7  -2  117.29   16.60
   9  -7   2  111.39   17.80
   9  -7   2  113.69   16.30
   9  -7   2  133.09   18.80
 -10   7  -2   70.29   15.30
 -10   7  -2   54.39   14.50
  10  -7   2   43.30   14.40
  10  -7   2   75.89   15.20
 -11   7  -2   14.20   12.40
 -11   7  -2    9.50   11.70
  11  -7   2   -1.90   11.00
  11  -7   2   23.60   14.20
  13   6  -2  106.39   18.60
  13   6  -2   78.69   16.30
  13   6  -2   94.79   17.10
 -13  -6   2   66.69   14.20
 -13  -6   2   53.29   14.30
  12   6  -2   74.99   14.90
  12   6  -2   84.79   16.00
  12   6  -2   79.89   15.60
 -12  -6   2   65.59   14.30
 -12  -6   2  111.49   17.10
  11   6  -2  277.77   23.30
  11   6  -2  267.77   16.80
  11   6  -2  222.98   22.00
  11   6  -2  283.77   22.10
 -11  -6   2  308.17   21.30
 -11  -6   2  282.07   22.50
 -11  -6   2  242.08   16.70
  10   6  -2   61.79   12.20
  10   6  -2   68.19   13.10
  10   6  -2   68.19   10.10
  10   6  -2   67.49   12.90
 -10  -6   2   56.49   12.40
 -10  -6   2   74.79   12.00
 -10  -6   2   72.79   11.80
   9   6  -2   19.10    8.90
   9   6  -2   11.40    6.60
   9   6  -2   10.30    8.50
   9   6  -2    4.80    7.60
  -9  -6   2   23.60    7.90
  -9  -6   2   14.50    6.70
  -9  -6   2    9.40    8.10
   8   6  -2  249.38   17.10
   8   6  -2  243.58   14.60
   8   6  -2  235.68   17.40
   8   6  -2  226.68   16.70
   8   6  -2  239.78   10.40
  -8  -6   2  242.88   15.90
  -8  -6   2  205.88   16.50
  -8  -6   2  268.27   15.10
   7   6  -2   73.69   11.00
   7   6  -2   74.29    6.50
   7   6  -2   72.89   11.70
   7   6  -2   82.09   11.20
   7   6  -2   76.19   10.30
  -7  -6   2   64.59    8.80
  -7  -6   2   76.59   12.00
  -7  -6   2   70.59    9.80
   6   6  -2  117.49   12.00
   6   6  -2  123.99    7.00
   6   6  -2  125.19   12.60
   6   6  -2  112.39   10.80
   6   6  -2  126.09   11.70
  -6  -6   2  124.19   10.20
  -6  -6   2  120.69   11.10
  -6  -6   2  103.39   11.60
   5   6  -2 1193.48   32.40
   5   6  -2 1286.17   32.80
   5   6  -2 1299.27   34.00
   5   6  -2 1286.17   34.30
   5   6  -2 1287.97   27.20
  -5  -6   2 1257.87   30.40
  -5  -6   2 1233.78   32.50
  -5  -6   2 1310.37   34.40
   4   6  -2  187.78   11.90
   4   6  -2  172.28   11.70
   4   6  -2  187.58   11.00
   4   6  -2  176.28    8.10
   4   6  -2  196.38   12.40
  -4  -6   2  177.18   12.10
  -4  -6   2  209.08   12.00
   3   6  -2  136.19    7.60
   3   6  -2  130.09    8.60
   3   6  -2  114.29    9.70
   3   6  -2  125.19    6.90
   3   6  -2  137.39   10.40
  -3  -6   2  110.49    9.90
  -3  -6   2  121.39   10.60
  -3  -6   2  134.39    7.40
   2   6  -2   95.29    9.30
   2   6  -2   99.89    5.60
   2   6  -2   83.09    7.30
   2   6  -2   84.89    7.20
   2   6  -2   99.29    9.10
  -2  -6   2   89.59    9.60
  -2  -6   2   93.59    8.00
  -2  -6   2   99.19    9.50
  -2  -6   2   88.99    7.00
   1   6  -2   54.89    7.10
   1   6  -2   39.80    7.00
   1   6  -2   49.80    7.20
   1   6  -2   44.90    4.50
   1   6  -2   59.29    6.40
  -1  -6   2   38.30    6.70
  -1  -6   2   43.40    6.50
  -1  -6   2   53.99    5.90
  -1  -6   2   50.79    7.20
   0   6  -2   21.50    5.90
   0   6  -2   12.70    5.20
   0   6  -2   14.30    5.30
   0   6  -2   17.80    3.40
   0  -6   2   10.80    5.60
   0  -6   2   17.30    4.10
   0  -6   2   10.50    5.20
   0  -6   2   16.30    5.10
  -1   6  -2  231.78    9.60
  -1   6  -2  229.18   12.40
  -1   6  -2  229.98   12.80
  -1   6  -2  240.58   12.50
   1  -6   2  238.78   12.60
   1  -6   2  242.98   13.00
   1  -6   2  225.38   13.10
   1  -6   2  239.28    9.40
  -2   6  -2  451.45   18.10
  -2   6  -2  491.85   18.60
  -2   6  -2  482.05   15.70
   2  -6   2  480.95   15.80
   2  -6   2  492.65   18.70
   2  -6   2  473.05   18.40
   2  -6   2  475.85   18.60
  -3   6  -2   56.89    8.20
  -3   6  -2   70.69   10.00
  -3   6  -2   85.99   10.30
   3  -6   2   64.69    8.30
   3  -6   2   72.09    9.60
   3  -6   2   51.89    8.50
   3  -6   2   72.99   10.10
  -4   6  -2  191.58   13.90
  -4   6  -2  170.28   13.50
  -4   6  -2  178.18   12.30
   4  -6   2  168.18   13.10
   4  -6   2  143.29   13.90
   4  -6   2  156.38   11.00
   4  -6   2  143.79   13.30
  -5   6  -2  776.82   27.60
  -5   6  -2  739.13   27.50
  -5   6  -2  739.93   25.60
   5  -6   2  776.42   29.00
   5  -6   2  734.33   24.10
   5  -6   2  730.13   27.50
   5  -6   2  753.72   26.50
  -6   6  -2  126.69   14.40
  -6   6  -2  155.48   14.60
  -6   6  -2  154.68   15.60
   6  -6   2  158.28   16.00
   6  -6   2  131.99   12.60
   6  -6   2  115.59   15.80
  -7   6  -2   61.69   11.10
  -7   6  -2   54.79   10.50
  -7   6  -2   43.70   10.20
   7  -6   2   55.59    9.80
   7  -6   2   62.69   12.50
   7  -6   2   43.70   11.00
  -8   6  -2  153.08   17.90
  -8   6  -2  150.68   17.20
  -8   6  -2  157.88   17.40
   8  -6   2  162.18   18.30
   8  -6   2  160.18   16.40
   8  -6   2  176.48   19.70
  -9   6  -2   48.40   12.60
  -9   6  -2   43.10   12.00
   9  -6   2   39.50   12.20
   9  -6   2   51.99   11.30
   9  -6   2   79.89   15.00
 -10   6  -2  373.46   26.30
 -10   6  -2  349.07   26.20
  10  -6   2  343.37   26.50
  10  -6   2  335.47   22.70
  10  -6   2  308.97   26.30
 -11   6  -2   37.30   13.00
 -11   6  -2   22.00   12.30
  11  -6   2   20.40   13.30
  11  -6   2   65.49   16.20
  13   5  -2   62.59   14.70
  13   5  -2   42.70   14.20
  13   5  -2   91.59   16.90
 -13  -5   2   52.19   14.80
 -13  -5   2   44.30   13.20
  12   5  -2   -3.80    9.70
  12   5  -2  -12.00    9.50
  12   5  -2    3.60   10.40
 -12  -5   2    0.40    9.60
 -12  -5   2   -1.20    9.00
  11   5  -2   26.50   11.30
  11   5  -2   31.80   11.80
  11   5  -2   39.50   12.40
 -11  -5   2   26.90   11.10
 -11  -5   2   38.10    8.90
 -11  -5   2   27.80   10.40
  10   5  -2   58.29   12.50
  10   5  -2   38.60    7.90
  10   5  -2   48.60   11.50
  10   5  -2   42.50   11.10
 -10  -5   2   62.89    9.50
 -10  -5   2   62.19   11.40
 -10  -5   2   65.29   12.80
   9   5  -2  579.44   21.40
   9   5  -2  587.14   27.30
   9   5  -2  603.14   26.90
   9   5  -2  573.24   26.00
  -9  -5   2  577.34   26.50
  -9  -5   2  579.14   25.20
  -9  -5   2  537.05   21.90
   8   5  -2  348.37   20.00
   8   5  -2  358.96   16.40
   8   5  -2  341.47   19.50
   8   5  -2  324.17   19.50
  -8  -5   2  355.16   19.90
  -8  -5   2  384.16   17.30
  -8  -5   2  368.06   18.60
   7   5  -2  215.08   15.20
   7   5  -2  277.77   16.90
   7   5  -2  193.88   14.50
   7   5  -2  222.48   12.80
  -7  -5   2  211.98   15.00
  -7  -5   2  225.98   14.30
  -7  -5   2  203.58   12.90
   6   5  -2  473.65   13.50
   6   5  -2  523.45   20.50
   6   5  -2  496.35   17.90
   6   5  -2  533.45   20.80
   6   5  -2  518.55   20.80
  -6  -5   2  469.55   18.00
  -6  -5   2  546.05   20.80
  -6  -5   2  515.15   18.60
   5   5  -2   36.80    7.20
   5   5  -2   44.90    6.70
   5   5  -2   41.30    7.10
   5   5  -2   75.59    9.60
   5   5  -2   54.09    5.00
  -5  -5   2   40.20    7.00
  -5  -5   2   38.40    6.30
  -5  -5   2   35.70    5.70
   4   5  -2  805.22   23.90
   4   5  -2  787.42   18.00
   4   5  -2  855.51   23.90
   4   5  -2  825.72   22.90
   4   5  -2  853.61   23.20
  -4  -5   2  647.94   22.00
  -4  -5   2  823.72   23.90
  -4  -5   2  809.32   20.70
   3   5  -2 1040.20   23.10
   3   5  -2 1049.70   26.90
   3   5  -2 1024.30   25.40
   3   5  -2 1100.29   26.90
   3   5  -2 1053.89   22.50
   3   5  -2 1015.70   26.60
  -3  -5   2 1053.69   27.00
  -3  -5   2 1008.00   22.30
  -3  -5   2 1045.30   26.90
   2   5  -2  883.31   20.50
   2   5  -2  882.41   18.80
   2   5  -2  879.01   23.40
   2   5  -2  888.91   21.70
   2   5  -2  832.52   23.00
  -2  -5   2  879.31   23.80
  -2  -5   2  915.31   20.40
  -2  -5   2  930.61   23.80
  -2  -5   2  864.21   21.30
   1   5  -2  348.37   13.40
   1   5  -2  355.46   12.20
   1   5  -2  339.57   13.60
   1   5  -2  357.76   11.90
  -1  -5   2  372.76   13.80
  -1  -5   2  370.86   11.80
  -1  -5   2  354.66   12.70
  -1  -5   2  367.96   12.00
  -1  -5   2  366.36   14.30
   0   5  -2  408.16   14.30
   0   5  -2  390.66   10.60
   0   5  -2  429.26   15.10
   0   5  -2  400.56   14.60
   0  -5   2  402.96   14.30
   0  -5   2  420.26   12.80
   0  -5   2  418.36   15.50
   0  -5   2  417.66   14.90
  -1   5  -2 1848.81   36.70
  -1   5  -2 1828.52   40.50
  -1   5  -2 1869.81   41.00
  -1   5  -2 1836.42   40.30
   1  -5   2 1836.32   36.70
   1  -5   2 1852.11   40.80
   1  -5   2 1854.71   41.30
   1  -5   2 1815.02   40.80
  -2   5  -2   22.80    5.90
  -2   5  -2   32.40    4.90
  -2   5  -2   31.70    6.00
   2  -5   2   25.70    5.80
   2  -5   2   32.60    6.50
   2  -5   2   20.70    5.80
   2  -5   2   16.20    4.50
  -3   5  -2  142.79   11.40
  -3   5  -2  153.18    9.90
  -3   5  -2  173.48   11.80
   3  -5   2  151.08   11.40
   3  -5   2  142.79   12.00
   3  -5   2  153.98    9.70
   3  -5   2  154.58   11.20
  -4   5  -2    5.50    5.00
  -4   5  -2   -2.20    5.20
  -4   5  -2    3.50    5.50
   4  -5   2    1.50    6.50
   4  -5   2    9.00    5.30
   4  -5   2    2.90    5.40
   4  -5   2    5.00    4.60
  -5   5  -2  218.88   15.10
  -5   5  -2  189.58   14.20
  -5   5  -2  230.58   14.50
   5  -5   2  196.48   13.60
   5  -5   2  197.98   14.70
   5  -5   2  217.88   13.00
   5  -5   2  218.88   16.20
  -6   5  -2  856.61   29.60
  -6   5  -2  818.12   28.60
  -6   5  -2  826.52   29.80
   6  -5   2  821.02   30.70
   6  -5   2  836.92   26.80
   6  -5   2  834.72   30.00
  -7   5  -2  453.35   22.90
  -7   5  -2  444.96   22.40
  -7   5  -2  423.06   22.60
   7  -5   2  444.06   24.80
   7  -5   2  461.65   23.50
   7  -5   2  496.55   21.50
  -8   5  -2  219.68   19.10
  -8   5  -2  156.48   17.20
  -8   5  -2  183.98   17.50
   8  -5   2  218.58   20.90
   8  -5   2  221.28   19.50
   8  -5   2  180.88   16.90
  -9   5  -2   37.60   11.50
  -9   5  -2   37.70   11.30
   9  -5   2   52.89   13.20
   9  -5   2   30.60   10.20
   9  -5   2   29.50   12.00
 -10   5  -2   -5.20    9.70
 -10   5  -2   -2.00    9.50
  10  -5   2    3.30    9.10
  10  -5   2   -0.60   10.10
  10  -5   2    7.00   10.60
 -11   5  -2   79.99   15.40
 -11   5  -2   88.49   16.50
  11  -5   2   77.59   16.70
  11  -5   2   70.99   15.30
  11  -5   2   57.79   12.80
 -12   5  -2    5.20   11.50
 -12   5  -2    9.20   11.50
  12  -5   2   16.00   13.00
  12  -5   2   21.80   13.10
  13   4  -2    2.70   11.20
  13   4  -2    6.40   11.30
  13   4  -2    4.00   10.80
 -13  -4   2   21.50   11.20
 -13  -4   2   12.00   11.50
  12   4  -2   92.99   16.40
  12   4  -2  133.09   19.40
  12   4  -2  110.19   16.50
 -12  -4   2  130.59   19.20
 -12  -4   2  147.09   20.10
  11   4  -2  286.47   22.60
  11   4  -2  212.08   20.30
  11   4  -2  287.47   23.90
 -11  -4   2  234.98   21.50
 -11  -4   2  229.88   16.20
 -11  -4   2  234.28   20.20
  10   4  -2  439.16   24.60
  10   4  -2  392.56   23.60
  10   4  -2  400.06   17.50
  10   4  -2  405.26   25.40
 -10  -4   2  410.46   24.30
 -10  -4   2  422.36   23.60
 -10  -4   2  409.26   19.70
   9   4  -2  128.29   16.50
   9   4  -2  117.99   14.80
   9   4  -2  114.49   10.60
   9   4  -2  128.09   15.10
  -9  -4   2  116.89   15.00
  -9  -4   2   90.49   14.10
  -9  -4   2  128.79   12.50
   8   4  -2  261.77   17.50
   8   4  -2  311.77   18.70
   8   4  -2  316.17   14.70
   8   4  -2  292.27   19.20
  -8  -4   2  310.37   15.70
  -8  -4   2  311.37   18.10
  -8  -4   2  299.87   18.70
   7   4  -2   46.40    8.80
   7   4  -2   44.90    9.20
   7   4  -2   38.20    8.10
   7   4  -2   50.69    8.00
  -7  -4   2   33.00    6.80
  -7  -4   2   41.70    8.40
  -7  -4   2   24.80    6.90
   6   4  -2   64.89   10.40
   6   4  -2   55.39    5.20
   6   4  -2   56.69    9.20
   6   4  -2   69.39   10.20
   6   4  -2   56.59    7.90
  -6  -4   2   64.19    9.40
  -6  -4   2   54.59    8.40
  -6  -4   2   61.69    9.70
   5   4  -2  413.76   17.40
   5   4  -2  441.76   17.10
   5   4  -2  415.06   17.20
   5   4  -2  405.96   14.90
  -5  -4   2  420.86   15.60
  -5  -4   2  416.16   16.70
  -5  -4   2  414.86   15.70
   4   4  -2  483.15   15.60
   4   4  -2  486.45   17.10
   4   4  -2  473.75   11.60
   4   4  -2  459.65   16.70
   4   4  -2  441.56   17.30
  -4  -4   2  456.05   16.90
  -4  -4   2  503.85   15.30
  -4  -4   2  453.95   15.80
   3   4  -2  851.91   22.00
   3   4  -2  847.12   19.80
   3   4  -2  855.41   17.90
   3   4  -2  869.41   22.40
   3   4  -2  830.02   22.90
   3   4  -2  854.11   22.60
  -3  -4   2  819.32   22.20
  -3  -4   2  855.91   19.90
  -3  -4   2  840.52   22.60
   2   4  -2  971.60   23.30
   2   4  -2 1014.00   21.10
   2   4  -2  998.20   24.30
   2   4  -2 1028.40   20.70
   2   4  -2  945.61   24.00
  -2  -4   2 1012.90   21.00
  -2  -4   2 1007.20   24.50
  -2  -4   2  993.60   23.30
  -2  -4   2 1023.40   24.20
  -2  -4   2  990.80   24.80
   1   4  -2  632.74   17.40
   1   4  -2  658.93   18.00
   1   4  -2  637.04   15.90
   1   4  -2  614.54   16.30
  -1  -4   2  646.84   18.30
  -1  -4   2  630.44   15.60
  -1  -4   2  630.04   16.90
  -1  -4   2  629.44   16.20
  -1  -4   2  640.94   17.40
  -1  -4   2  632.24   17.60
   0   4  -2  264.57   10.60
   0   4  -2  265.27   11.10
   0   4  -2  251.07    7.20
   0   4  -2  250.37   10.50
   0   4  -2  278.67   11.50
   0   4  -2  260.67    9.90
   0  -4   2  260.67    9.80
   0  -4   2  267.67   10.80
   0  -4   2  273.07   10.20
   0  -4   2  253.47   11.10
   0  -4   2  246.38   11.00
  -1   4  -2  474.65   12.60
  -1   4  -2  488.35   15.50
  -1   4  -2  480.55   15.60
   1  -4   2  485.25   15.70
   1  -4   2  479.15   12.50
   1  -4   2  496.85   15.90
   1  -4   2  502.25   15.60
   1  -4   2  496.85   15.80
   1  -4   2  474.35   14.30
  -2   4  -2 1813.42   36.60
  -2   4  -2 1759.02   39.10
  -2   4  -2 1756.22   39.20
   2  -4   2 1778.82   36.30
   2  -4   2 1761.62   37.30
   2  -4   2 1808.02   39.00
   2  -4   2 1708.23   39.40
   2  -4   2 1714.43   39.00
  -3   4  -2  312.17   14.20
  -3   4  -2  317.47   14.30
  -3   4  -2  327.77   13.00
   3  -4   2  322.47   12.90
   3  -4   2  307.47   14.30
   3  -4   2  329.07   15.20
   3  -4   2  319.57   13.80
  -4   4  -2 1288.27   32.00
  -4   4  -2 1267.87   33.50
  -4   4  -2 1218.88   33.00
   4  -4   2 1306.57   34.10
   4  -4   2 1283.77   32.30
   4  -4   2 1337.67   35.00
   4  -4   2 1255.17   31.20
  -5   4  -2  335.17   16.60
  -5   4  -2  331.07   16.60
  -5   4  -2  316.97   15.70
   5  -4   2  291.97   16.30
   5  -4   2  337.37   15.20
   5  -4   2  319.87   15.00
   5  -4   2  333.27   17.80
  -6   4  -2   -4.00    5.60
  -6   4  -2    0.60    5.80
  -6   4  -2    4.30    6.50
   6  -4   2   -1.20    5.80
   6  -4   2    2.10    7.00
   6  -4   2   -1.50    5.20
  -7   4  -2   -1.00    6.50
  -7   4  -2    1.00    7.30
  -7   4  -2   -5.10    6.70
   7  -4   2   -6.80    8.10
   7  -4   2   -1.40    6.50
   7  -4   2   -4.80    6.20
  -8   4  -2   63.39   11.40
  -8   4  -2   45.80   10.60
   8  -4   2   45.10   11.30
   8  -4   2   54.99   10.50
   8  -4   2   67.49   11.70
  -9   4  -2   83.19   13.00
  -9   4  -2   74.69   13.00
   9  -4   2   95.29   14.80
   9  -4   2   79.09   15.00
   9  -4   2   63.59   12.20
   9  -4   2   57.79    8.70
 -10   4  -2  113.09   16.60
 -10   4  -2   62.39   13.60
  10  -4   2   74.59   13.30
  10  -4   2   95.89   16.30
  10  -4   2   71.89   14.20
 -11   4  -2  257.07   23.40
 -11   4  -2  222.48   22.70
  11  -4   2  250.47   24.10
  11  -4   2  245.48   24.80
  11  -4   2  256.67   21.70
 -12   4  -2  259.47   25.60
 -12   4  -2  202.98   23.50
  12  -4   2  244.38   22.80
  12  -4   2  259.27   26.20
  12  -4   2  315.47   27.30
  13   3  -2   99.69   18.30
  13   3  -2  121.39   18.10
  13   3  -2  121.89   19.40
 -13  -3   2  128.49   19.10
 -13  -3   2  100.49   16.80
  12   3  -2   76.19   15.60
  12   3  -2   85.19   16.00
  12   3  -2   86.99   16.10
 -12  -3   2   85.29   14.70
 -12  -3   2   73.69   15.20
  11   3  -2    3.00   10.10
  11   3  -2    8.50    9.80
  11   3  -2   11.60    9.40
 -11  -3   2   -7.80    8.00
 -11  -3   2   -4.10    8.30
 -11  -3   2    2.60    6.00
  10   3  -2    2.70    8.80
  10   3  -2    1.80    4.90
  10   3  -2   10.30    8.60
 -10  -3   2  -11.30    7.00
 -10  -3   2   -6.40    7.70
 -10  -3   2    0.30    5.70
   9   3  -2   51.19   10.70
   9   3  -2   53.19    7.60
   9   3  -2   36.80   10.10
  -9  -3   2   35.90    7.70
  -9  -3   2   30.60    9.30
  -9  -3   2   42.40    9.60
   8   3  -2  629.24   25.80
   8   3  -2  626.34   25.60
   8   3  -2  642.44   20.00
  -8  -3   2  637.54   25.00
  -8  -3   2  591.74   25.00
  -8  -3   2  620.24   22.00
   7   3  -2    6.90    5.90
   7   3  -2    4.90    6.60
   7   3  -2   10.30    4.60
  -7  -3   2    1.80    4.70
  -7  -3   2    1.60    5.60
  -7  -3   2   10.70    6.30
   6   3  -2   86.69    7.90
   6   3  -2   88.59    6.30
   6   3  -2  107.59   11.70
   6   3  -2   92.39   10.60
  -6  -3   2  105.99    9.20
  -6  -3   2   97.19   10.30
  -6  -3   2  100.39   10.60
   5   3  -2  229.38   13.80
   5   3  -2  226.58   13.20
   5   3  -2  244.88   13.00
   5   3  -2  228.28   10.40
   5   3  -2  243.68    8.30
  -5  -3   2  233.28   12.20
  -5  -3   2  247.28   11.90
  -5  -3   2  256.07   13.40
   4   3  -2  230.18   12.40
   4   3  -2  229.68   12.10
   4   3  -2  214.08    9.90
   4   3  -2  228.38   11.80
  -4  -3   2  221.68   10.70
  -4  -3   2  238.18   11.00
  -4  -3   2  230.28   11.80
   3   3  -2    4.30    4.40
   3   3  -2    8.90    3.30
   3   3  -2   10.10    2.20
   3   3  -2    9.40    4.40
   3   3  -2    2.70    4.70
   3   3  -2   10.90    4.00
  -3  -3   2   -0.10    3.30
  -3  -3   2   10.50    4.40
  -3  -3   2    6.20    4.20
  -3  -3   2   12.20    4.70
  -3  -3   2   10.90    3.80
   2   3  -2  325.97   11.90
   2   3  -2  352.76   12.40
   2   3  -2  330.67    8.30
   2   3  -2  310.37   11.70
   2   3  -2  343.17   11.60
   2   3  -2  336.07    9.50
  -2  -3   2  355.06    8.40
  -2  -3   2  334.27   12.10
  -2  -3   2  327.57   11.70
  -2  -3   2  328.17    9.50
  -2  -3   2  338.17   12.20
  -2  -3   2  323.37   11.30
  -2  -3   2  348.97   12.00
   1   3  -2   36.80    3.00
   1   3  -2   40.30    6.20
   1   3  -2   33.20    4.60
   1   3  -2   39.30    5.80
   1   3  -2   33.90    4.80
   1   3  -2   29.10    4.80
  -1  -3   2   31.90    4.50
  -1  -3   2   44.00    6.20
  -1  -3   2   26.80    4.60
  -1  -3   2   26.60    4.20
  -1  -3   2   30.90    4.40
  -1  -3   2   30.90    4.40
   0   3  -2  550.04   15.30
   0   3  -2  556.34   14.80
   0   3  -2  557.34   14.20
   0   3  -2  534.05   14.30
   0   3  -2  526.45   14.70
   0   3  -2  530.25   10.90
   0  -3   2  557.04   15.50
   0  -3   2  533.25   14.90
   0  -3   2  509.65   14.80
   0  -3   2  549.45   14.00
   0  -3   2  543.05   14.50
   0  -3   2  548.35   14.30
  -1   3  -2  543.85   15.70
  -1   3  -2  538.45   12.90
  -1   3  -2  531.25   15.30
  -1   3  -2  565.24   15.50
  -1   3  -2  523.25   15.30
   1  -3   2  541.25   12.80
   1  -3   2  542.65   15.50
   1  -3   2  558.94   15.40
   1  -3   2  538.65   15.70
   1  -3   2  553.54   16.00
   1  -3   2  528.25   15.10
   1  -3   2  557.04   15.30
  -2   3  -2  261.87   11.40
  -2   3  -2  254.57   11.30
  -2   3  -2  259.97   12.80
  -2   3  -2  253.37    9.80
   2  -3   2  248.58   10.80
   2  -3   2  269.47   12.10
   2  -3   2  266.47   11.60
   2  -3   2  286.57   10.70
   2  -3   2  273.27    9.70
   2  -3   2  274.17   11.20
  -3   3  -2   13.70    5.00
  -3   3  -2   21.80    4.90
  -3   3  -2   15.60    4.80
   3  -3   2   27.30    5.20
   3  -3   2   20.30    5.20
   3  -3   2   20.30    5.60
   3  -3   2   13.60    4.50
  -4   3  -2   10.00    5.30
  -4   3  -2   18.20    5.70
  -4   3  -2    9.80    5.40
   4  -3   2   10.10    4.90
   4  -3   2   17.50    4.90
   4  -3   2    8.60    5.20
   4  -3   2   18.40    6.30
  -5   3  -2   11.10    5.50
  -5   3  -2    1.90    5.20
  -5   3  -2    1.50    4.90
   5  -3   2   -1.40    5.30
   5  -3   2   -2.20    5.60
   5  -3   2   -2.70    4.80
  -6   3  -2    0.50    5.50
  -6   3  -2    5.40    6.40
  -6   3  -2    2.90    5.90
   6  -3   2   -6.00    6.50
   6  -3   2    2.40    6.00
   6  -3   2    3.80    5.50
  -7   3  -2  367.36   18.80
  -7   3  -2  336.97   19.10
  -7   3  -2  346.77   19.50
   7  -3   2  325.17   18.00
   7  -3   2  369.66   20.90
   7  -3   2  378.56   20.20
  -8   3  -2  256.27   18.90
  -8   3  -2  266.57   18.50
   8  -3   2  221.88   18.20
   8  -3   2  208.58   16.30
   8  -3   2  247.88   19.60
  -9   3  -2  426.56   24.30
  -9   3  -2  388.56   23.70
   9  -3   2  414.96   24.00
   9  -3   2  401.16   17.80
   9  -3   2  387.76   25.00
   9  -3   2  395.06   22.20
 -10   3  -2  147.19   19.30
 -10   3  -2  146.19   18.70
  10  -3   2  159.68   20.40
  10  -3   2  156.28   17.80
  10  -3   2  133.39   18.50
 -11   3  -2    7.90   10.10
 -11   3  -2    8.50    9.90
  11  -3   2   -3.10    9.50
  11  -3   2   12.80   11.30
  11  -3   2   11.90   10.00
 -12   3  -2   -2.30    9.80
 -12   3  -2   -1.20    9.80
  12  -3   2   -7.90   10.00
  12  -3   2   -1.80   11.40
  12  -3   2    2.10    9.70
  13   2  -2    7.00   10.60
  13   2  -2   15.90   13.20
  13   2  -2   -7.10   10.50
 -13  -2   2   18.00   11.10
 -13  -2   2    9.00   11.10
  12   2  -2  136.19   18.70
  12   2  -2   86.29   16.20
  12   2  -2  108.89   17.10
 -12  -2   2  121.39   17.60
 -12  -2   2  167.08   21.30
  11   2  -2  155.58   19.60
  11   2  -2  176.58   19.40
 -11  -2   2  183.58   20.30
 -11  -2   2  149.59   19.50
 -11  -2   2  158.58   14.80
  10   2  -2  184.68   18.80
  10   2  -2  183.18   18.50
 -10  -2   2  190.88   18.30
 -10  -2   2  178.18   18.80
   9   2  -2  169.68   10.70
   9   2  -2  169.28   16.30
   9   2  -2  170.38   16.50
  -9  -2   2  154.88   16.20
  -9  -2   2  128.19   15.60
   8   2  -2  205.98   11.10
   8   2  -2  227.28   16.50
   8   2  -2  259.87   17.40
  -8  -2   2  220.38   16.50
  -8  -2   2  221.68   16.90
   7   2  -2   -2.40    6.00
   7   2  -2   -0.60    5.90
   7   2  -2   -3.10    3.50
  -7  -2   2   10.60    6.70
  -7  -2   2    4.10    5.90
   6   2  -2   -4.60    5.00
   6   2  -2    4.10    3.70
   6   2  -2    0.00    4.80
  -6  -2   2    4.80    5.10
  -6  -2   2   -3.20    4.90
   5   2  -2   12.10    5.00
   5   2  -2   18.90    4.10
   5   2  -2    8.20    3.00
   5   2  -2   13.50    5.30
  -5  -2   2   12.70    3.60
  -5  -2   2    5.20    5.20
  -5  -2   2    6.10    5.10
   4   2  -2  293.67   10.40
   4   2  -2  305.57   13.50
   4   2  -2  304.27    8.70
   4   2  -2  291.17   13.00
  -4  -2   2  305.37   12.90
  -4  -2   2  310.77   10.40
  -4  -2   2  300.37   13.20
   3   2  -2 1693.23   30.70
   3   2  -2 1667.23   35.70
   3   2  -2 1690.83   33.70
   3   2  -2 1681.33   36.40
   3   2  -2 1711.93   34.70
   3   2  -2 1659.13   36.80
  -3  -2   2 1684.13   35.60
  -3  -2   2 1682.43   35.90
  -3  -2   2 1686.83   35.00
  -3  -2   2 1620.94   33.50
  -3  -2   2 1654.83   35.60
   2   2  -2 3495.25   61.99
   2   2  -2 3370.86   63.79
   2   2  -2 3372.86   58.19
   2   2  -2 3293.57   62.79
   2   2  -2 3367.06   63.69
   2   2  -2 3371.36   61.29
  -2  -2   2 3315.27   63.19
  -2  -2   2 3348.26   63.49
  -2  -2   2 3372.66   61.89
  -2  -2   2 3349.47   62.79
  -2  -2   2 3266.37   62.79
  -2  -2   2 3371.46   61.39
   1   2  -2 1961.30   35.80
   1   2  -2 1996.80   38.50
   1   2  -2 1981.10   38.30
   1   2  -2 2000.50   39.30
   1   2  -2 1990.40   35.90
   1   2  -2 1998.00   39.00
  -1  -2   2 2041.90   38.90
  -1  -2   2 1985.30   38.40
  -1  -2   2 2047.30   38.60
  -1  -2   2 1998.70   39.40
  -1  -2   2 2009.60   35.90
  -1  -2   2 1975.80   35.90
  -1  -2   2 1993.20   38.30
   0   2  -2 2746.23   51.39
   0   2  -2 2771.32   50.19
   0   2  -2 2614.64   50.89
   0  -2   2 2751.72   50.69
   0  -2   2 2796.12   50.09
   0  -2   2 2725.83   51.39
   0  -2   2 2750.52   50.49
   0  -2   2 2750.52   51.39
   0  -2   2 2760.22   50.99
  -1   2  -2  254.87    9.50
  -1   2  -2  234.78    9.40
  -1   2  -2  255.57    7.50
  -1   2  -2  245.18    9.10
   1  -2   2  256.07    9.20
   1  -2   2  264.97    9.70
   1  -2   2  248.48    7.30
   1  -2   2  268.97    9.40
   1  -2   2  246.78    9.90
   1  -2   2  260.67    9.40
  -2   2  -2   91.49    7.40
  -2   2  -2   94.59    6.80
  -2   2  -2   88.39    7.40
  -2   2  -2   99.59    6.90
   2  -2   2  102.39    8.30
   2  -2   2   95.59    6.50
   2  -2   2   95.69    7.70
   2  -2   2   92.79    7.10
   2  -2   2   97.59    7.10
   2  -2   2  103.39    7.50
  -3   2  -2   19.30    4.90
  -3   2  -2   11.10    4.60
  -3   2  -2   11.80    3.70
  -3   2  -2   12.50    4.90
   3  -2   2   15.90    4.00
   3  -2   2   11.40    4.80
   3  -2   2   12.20    4.80
   3  -2   2    5.60    4.60
   3  -2   2   17.50    4.60
  -4   2  -2  904.71   24.20
  -4   2  -2  892.51   24.50
  -4   2  -2  891.01   24.70
   4  -2   2  908.61   25.60
   4  -2   2  891.41   24.90
   4  -2   2  893.61   22.50
   4  -2   2  889.61   23.90
  -5   2  -2  913.01   26.40
  -5   2  -2  923.01   27.00
  -5   2  -2  917.31   26.40
   5  -2   2  966.60   26.20
   5  -2   2  899.91   27.50
   5  -2   2  946.41   27.20
  -6   2  -2  763.22   24.50
  -6   2  -2  752.62   25.30
  -6   2  -2  772.42   25.50
   6  -2   2  737.53   26.20
   6  -2   2  800.42   24.80
   6  -2   2  790.52   26.20
  -7   2  -2   27.00    7.90
  -7   2  -2   33.90    8.00
   7  -2   2   36.30    9.50
   7  -2   2   25.90    7.70
   7  -2   2   55.59    9.40
  -8   2  -2   39.80    9.80
  -8   2  -2   55.99   10.20
   8  -2   2   53.19   10.50
   8  -2   2   61.89   11.10
   8  -2   2   56.39   10.50
   8  -2   2   61.19    9.50
  -9   2  -2    7.30    7.50
  -9   2  -2    2.30    7.80
   9  -2   2   -1.50    5.20
   9  -2   2    3.00    8.30
   9  -2   2   16.60    8.20
   9  -2   2   -0.40    7.90
 -10   2  -2  103.89   15.40
 -10   2  -2  102.89   16.30
  10  -2   2  114.09   16.00
  10  -2   2  101.19   11.30
  10  -2   2   97.59   15.20
  10  -2   2   95.49   14.70
 -11   2  -2  125.69   18.80
 -11   2  -2   97.29   16.30
  11  -2   2  127.49   18.30
  11  -2   2  139.39   20.30
  11  -2   2  145.99   19.80
 -12   2  -2  143.19   21.20
 -12   2  -2   91.99   16.70
  12  -2   2   95.79   15.70
  12  -2   2  135.09   21.30
  12  -2   2  136.59   20.90
 -13   2  -2   14.80   12.10
 -13   2  -2   13.50   11.80
  13  -2   2   25.10   12.60
  13  -2   2   16.30   13.00
  13  -2   2   21.10   13.00
  13   1  -2  132.79   18.70
  13   1  -2   69.39   16.80
  13   1  -2  125.99   20.00
 -13  -1   2   99.19   17.80
 -13  -1   2   87.99   16.90
  12   1  -2   78.79   16.20
  12   1  -2   71.69   13.80
 -12  -1   2   37.10   13.10
 -12  -1   2   51.99   13.50
  11   1  -2   17.40    9.70
  11   1  -2   23.20   11.40
 -11  -1   2   19.30   10.40
 -11  -1   2   18.40   10.60
  10   1  -2    4.60    8.60
  10   1  -2    1.40    8.20
 -10  -1   2   16.10    9.10
 -10  -1   2    8.10    9.40
   9   1  -2   -1.70    6.90
   9   1  -2    7.40    8.20
   9   1  -2    4.20    4.20
  -9  -1   2   14.90    8.40
  -9  -1   2    5.20    7.50
   8   1  -2    7.20    4.10
   8   1  -2    0.70    6.90
   8   1  -2   -0.30    6.80
  -8  -1   2   12.80    7.50
  -8  -1   2   10.30    7.10
   7   1  -2  391.46   19.10
   7   1  -2  377.26   12.80
   7   1  -2  365.86   18.50
  -7  -1   2  356.36   18.40
  -7  -1   2  379.66   19.20
   6   1  -2  505.15   19.80
   6   1  -2  516.95   20.10
   6   1  -2  530.15   14.90
  -6  -1   2  510.05   20.40
  -6  -1   2  542.35   20.50
   5   1  -2  439.96   17.20
   5   1  -2  456.55   12.80
   5   1  -2  453.85   13.30
   5   1  -2  429.06   17.00
  -5  -1   2  418.66   17.00
  -5  -1   2  486.85   18.00
  -5  -1   2  474.35   12.90
   4   1  -2  763.32   17.10
   4   1  -2  739.93   21.20
   4   1  -2  723.73   16.90
   4   1  -2  713.93   21.00
  -4  -1   2  761.02   21.20
  -4  -1   2  724.03   20.90
  -4  -1   2  717.93   16.90
   3   1  -2  141.09    6.30
   3   1  -2  138.39    8.80
   3   1  -2  142.19    5.70
   3   1  -2  147.69    9.10
  -3  -1   2  146.39    6.30
  -3  -1   2  148.19    8.70
  -3  -1   2  154.78    9.00
  -3  -1   2  149.49    8.90
   2   1  -2    3.20    2.90
   2   1  -2    4.50    3.90
   2   1  -2    5.60    1.60
   2   1  -2    3.60    3.50
   2   1  -2    6.00    4.00
   2   1  -2    5.80    2.60
  -2  -1   2    0.60    3.50
  -2  -1   2    5.20    2.60
  -2  -1   2    0.30    3.20
  -2  -1   2   -2.70    3.30
  -2  -1   2    0.00    3.20
   1   1  -2  213.88    7.30
   1   1  -2  223.88    6.60
   1   1  -2  232.08    7.10
   1   1  -2  210.38    8.40
   1   1  -2  214.28    7.30
  -1  -1   2  220.18    8.20
  -1  -1   2  213.18    7.00
  -1  -1   2  226.78    6.70
  -1  -1   2  210.38    7.30
  -1  -1   2  209.18    8.20
  -1  -1   2  205.98    7.20
   0   1  -2   50.99    3.70
   0   1  -2   58.39    3.70
   0   1  -2   61.79    5.00
   0   1  -2   61.09    3.60
   0  -1   2   58.89    4.70
   0  -1   2   61.69    3.70
   0  -1   2   59.79    3.80
   0  -1   2   55.49    4.80
   0  -1   2   59.79    3.70
  -1   1  -2 1359.76   26.20
  -1   1  -2 1331.67   26.10
  -1   1  -2 1310.77   26.10
  -1   1  -2 1344.87   25.20
   1  -1   2 1362.46   26.70
   1  -1   2 1337.17   26.20
   1  -1   2 1357.86   26.20
   1  -1   2 1360.86   25.20
   1  -1   2 1358.36   26.20
   1  -1   2 1305.67   27.10
  -2   1  -2 2035.20   39.70
  -2   1  -2 2036.10   38.70
  -2   1  -2 1970.80   39.10
  -2   1  -2 2018.00   37.80
  -2   1  -2 1986.00   39.40
   2  -1   2 2056.99   38.70
   2  -1   2 1979.70   39.30
   2  -1   2 1985.10   39.40
   2  -1   2 2003.90   37.90
   2  -1   2 1939.41   39.90
   2  -1   2 2021.00   39.20
  -3   1  -2   83.89    7.30
  -3   1  -2   76.19    7.60
  -3   1  -2   71.69    7.30
  -3   1  -2   74.99    5.80
  -3   1  -2   72.89    7.50
   3  -1   2   76.19    7.60
   3  -1   2   77.79    7.40
   3  -1   2   90.09    7.50
   3  -1   2   67.69    5.90
   3  -1   2   79.39    6.90
   3  -1   2   73.09    8.00
  -4   1  -2 1552.94   32.10
  -4   1  -2 1538.95   34.90
  -4   1  -2 1538.65   35.40
  -4   1  -2 1562.04   35.30
   4  -1   2 1578.94   35.20
   4  -1   2 1578.24   35.60
   4  -1   2 1538.95   35.90
  -5   1  -2  348.07   15.20
  -5   1  -2  338.97   15.10
   5  -1   2  360.86   16.20
   5  -1   2  318.27   14.90
   5  -1   2  347.27   15.10
  -6   1  -2    2.30    5.20
  -6   1  -2   -0.40    4.70
   6  -1   2    8.40    5.50
   6  -1   2   10.40    5.60
   6  -1   2    8.90    6.50
  -7   1  -2  138.49   13.00
  -7   1  -2  118.49   12.90
   7  -1   2  121.99   13.00
   7  -1   2  148.59   13.40
   7  -1   2  158.38   10.60
   7  -1   2  127.19   13.60
  -8   1  -2  394.56   20.50
  -8   1  -2  395.26   21.10
   8  -1   2  376.16   21.60
   8  -1   2  425.36   21.60
   8  -1   2  386.36   20.50
   8  -1   2  392.86   16.60
  -9   1  -2   93.29   14.40
  -9   1  -2   48.10   10.80
   9  -1   2  105.09   15.30
   9  -1   2   81.19   12.80
   9  -1   2  100.49   15.90
   9  -1   2   82.89   10.30
 -10   1  -2  237.28   19.80
 -10   1  -2  204.18   19.00
  10  -1   2  210.28   13.80
  10  -1   2  232.38   20.60
  10  -1   2  245.08   20.40
  10  -1   2  238.28   20.00
 -11   1  -2  123.39   18.70
 -11   1  -2  109.69   15.90
  11  -1   2   77.99   14.00
  11  -1   2  101.99   15.80
  11  -1   2  107.49   15.70
 -12   1  -2   43.20   13.10
 -12   1  -2   40.60   13.20
  12  -1   2   70.29   15.20
  12  -1   2   54.29   13.50
  12  -1   2   51.09   13.20
 -13   1  -2   63.49   15.00
 -13   1  -2   49.60   13.90
  13  -1   2   40.20   14.20
  13  -1   2   67.49   15.70
  13  -1   2   60.09   14.50
  13   0  -2   62.99   15.80
  13   0  -2   34.90   14.60
  13   0  -2   68.69   15.20
 -13   0   2   68.49   15.60
 -13   0   2   41.60   14.80
  12   0  -2   -7.20    8.60
  12   0  -2    1.30   10.80
 -12   0   2   -0.80   10.30
 -12   0   2  -11.20    9.70
  11   0  -2   84.99   14.10
  11   0  -2  112.69   16.70
 -11   0   2   93.79   15.30
 -11   0   2  122.89   19.20
  10   0  -2  159.18   17.80
  10   0  -2  158.78   18.40
 -10   0   2  135.19   17.90
 -10   0   2  184.18   18.50
   9   0  -2  269.27   19.90
   9   0  -2  258.37   18.30
  -9   0   2  251.47   19.70
  -9   0   2  286.17   20.30
   8   0  -2  458.85   22.40
   8   0  -2  420.16   22.20
   8   0  -2  407.56   20.60
   8   0  -2  404.06   13.70
  -8   0   2  432.46   22.20
  -8   0   2  438.66   22.10
   7   0  -2  468.65   20.50
   7   0  -2  469.15   14.00
   7   0  -2  441.56   20.70
   7   0  -2  437.66   21.60
  -7   0   2  493.15   21.80
  -7   0   2  472.65   20.90
   6   0  -2    6.20    5.40
   6   0  -2   -3.20    5.40
   6   0  -2    1.80    3.00
   6   0  -2    0.50    5.30
  -6   0   2    3.70    5.30
  -6   0   2   -4.70    5.70
   5   0  -2    1.60    5.00
   5   0  -2    5.30    4.90
   5   0  -2    5.90    2.80
   5   0  -2   11.00    5.80
  -5   0   2   -3.90    5.20
  -5   0   2    7.30    3.70
  -5   0   2   15.80    5.40
   4   0  -2    4.70    2.50
   4   0  -2    1.60    4.50
   4   0  -2   -0.10    4.60
   4   0  -2   -0.30    3.00
   4   0  -2    0.70    4.50
  -4   0   2    3.40    3.20
  -4   0   2    1.10    4.00
  -4   0   2    0.90    4.60
   3   0  -2    4.00    2.10
   3   0  -2    3.20    4.30
   3   0  -2   -1.90    3.70
   3   0  -2    5.40    2.90
   3   0  -2   -2.60    4.00
  -3   0   2    1.30    3.80
  -3   0   2    0.60    3.60
  -3   0   2   -0.30    4.10
  -3   0   2    1.80    4.50
  -3   0   2    3.50    2.10
  -3   0   2   -1.00    2.50
   2   0  -2  965.20   21.70
   2   0  -2  987.10   21.80
   2   0  -2  963.40   18.20
   2   0  -2 1000.90   19.40
   2   0  -2  980.30   22.00
  -2   0   2  962.60   18.20
  -2   0   2  954.90   22.10
  -2   0   2  982.40   21.80
  -2   0   2  953.80   19.40
  -2   0   2  956.20   21.80
  -2   0   2  939.61   21.70
   1   0  -2 1097.69   23.60
   1   0  -2 1143.19   22.60
   1   0  -2 1116.29   22.10
   1   0  -2 1101.89   22.10
   1   0  -2 1114.39   22.80
   1   0  -2 1127.99   20.70
  -1   0   2 1119.59   22.70
  -1   0   2 1142.19   25.60
  -1   0   2 1108.29   22.20
  -1   0   2 1138.29   22.70
  -1   0   2 1112.29   20.60
  -1   0   2 1137.69   22.20
  -1   0   2 1109.79   20.70
   0   0  -2 5349.16   94.29
   0   0  -2 5341.47   94.59
   0   0  -2 5607.94   98.39
   0   0   2 5378.26   96.59
   0   0   2 5373.66   94.69
   0   0   2 5387.46   94.89
   0   0   2 5247.28   94.89
  -1   0  -2  153.48    4.70
  -1   0  -2  154.28    4.90
  -1   0  -2  167.08    4.70
  -1   0  -2  159.88    5.80
   1   0   2  148.59    4.70
   1   0   2  157.38    4.80
   1   0   2  170.18    5.90
   1   0   2  147.09    5.90
   1   0   2  155.58    4.90
   1   0   2  162.08    5.40
  -2   0  -2   43.50    5.10
  -2   0  -2   41.10    3.40
  -2   0  -2   45.30    5.30
  -2   0  -2   39.80    5.30
   2   0   2   36.60    5.20
   2   0   2   51.89    5.50
   2   0   2   45.40    5.60
   2   0   2   47.30    3.50
   2   0   2   39.50    5.10
   2   0   2   41.40    5.60
  -3   0  -2   26.60    4.70
  -3   0  -2   40.00    6.30
  -3   0  -2   29.00    4.00
  -3   0  -2   35.90    4.80
  -3   0  -2   24.90    5.00
   3   0   2   32.10    5.40
   3   0   2   32.40    4.70
   3   0   2   23.20    4.40
   3   0   2   32.80    5.20
   3   0   2   34.70    5.00
   3   0   2   32.60    5.20
  -4   0  -2  870.21   22.70
  -4   0  -2  881.71   19.00
  -4   0  -2  860.21   22.70
   4   0   2  842.32   22.70
   4   0   2  884.51   23.20
   4   0   2  869.11   22.90
  -5   0  -2 2831.92   54.39
  -5   0  -2 2869.41   59.49
  -5   0  -2 2803.52   59.49
   5   0   2 2946.21   59.99
   5   0   2 2870.51   59.39
   5   0   2 2901.71   59.79
  -6   0  -2  896.71   26.80
  -6   0  -2  940.61   27.30
   6   0   2  894.31   27.20
   6   0   2  920.11   24.30
   6   0   2  935.41   27.30
   6   0   2  878.61   27.00
  -7   0  -2  306.07   16.70
  -7   0  -2  308.37   16.60
   7   0   2  309.57   16.60
   7   0   2  293.77   13.70
   7   0   2  341.77   17.50
   7   0   2  307.17   17.10
  -8   0  -2   85.19   12.90
  -8   0  -2   77.69   12.20
   8   0   2   93.89    9.80
   8   0   2   86.29   12.60
   8   0   2   92.49   12.90
   8   0   2   88.49   13.70
  -9   0  -2   26.80    8.80
  -9   0  -2   17.20    7.90
   9   0   2   15.70    6.00
   9   0   2   27.00    9.50
   9   0   2    7.90    8.40
   9   0   2   22.10    9.30
 -10   0  -2   76.19   13.30
 -10   0  -2   72.69   12.20
  10   0   2   78.19   10.80
  10   0   2   53.19   11.60
  10   0   2  105.49   15.90
  10   0   2   91.79   13.90
 -11   0  -2   53.79   12.40
 -11   0  -2   40.40   11.40
  11   0   2   40.00   12.00
  11   0   2   40.00   12.00
  11   0   2   48.40   11.90
 -12   0  -2   57.89   14.10
 -12   0  -2   83.69   15.20
  12   0   2   79.59   15.50
  12   0   2   67.99   14.10
  12   0   2   63.79   13.60
 -13   0  -2  197.18   22.40
 -13   0  -2  145.69   21.10
  13   0   2  164.78   21.40
  13   0   2  166.18   21.80
  13   0   2  164.38   22.50
  12  -1  -2  137.29   19.00
  12  -1  -2  113.99   17.90
 -12   1   2  117.99   18.60
 -12   1   2  144.59   21.30
  11  -1  -2  137.99   19.50
  11  -1  -2  174.58   18.80
 -11   1   2  154.08   21.20
 -11   1   2  103.69   15.80
  10  -1  -2  146.19   16.70
  10  -1  -2  151.98   17.80
 -10   1   2  109.09   15.50
 -10   1   2  123.89   18.30
   9  -1  -2   24.60    9.50
   9  -1  -2   12.70    9.60
   9  -1  -2   16.90    8.40
  -9   1   2   20.40    9.40
  -9   1   2   15.50    8.80
   8  -1  -2   23.20    7.90
   8  -1  -2   24.20    9.40
   8  -1  -2   24.10    8.50
   8  -1  -2    8.30    3.90
  -8   1   2   24.40    9.00
  -8   1   2    9.90    7.90
   7  -1  -2   18.90    7.20
   7  -1  -2   21.40    4.00
   7  -1  -2   25.50    7.40
   7  -1  -2   20.90    8.00
  -7   1   2    6.20    7.50
  -7   1   2   14.10    7.10
   6  -1  -2  230.78   14.00
   6  -1  -2  256.07    9.00
   6  -1  -2  252.47   16.20
   6  -1  -2  287.97   15.70
  -6   1   2  259.77   15.20
  -6   1   2  248.18   15.50
  -6   1   2  246.58   12.40
   5  -1  -2  123.59   11.10
   5  -1  -2  153.08   12.20
   5  -1  -2  145.19   10.80
   5  -1  -2  135.79    6.10
  -5   1   2  135.99   11.50
  -5   1   2  136.89    9.20
  -5   1   2  131.89   10.90
   4  -1  -2 2966.30   53.69
   4  -1  -2 2934.51   59.49
   4  -1  -2 2972.70   60.89
   4  -1  -2 3063.29   62.49
  -4   1   2 2961.70   61.09
  -4   1   2 2959.10   57.99
  -4   1   2 2985.20   61.39
   3  -1  -2 1150.88   29.00
   3  -1  -2 1200.78   28.30
   3  -1  -2 1213.38   26.00
   3  -1  -2 1157.18   27.00
   3  -1  -2 1206.58   22.40
  -3   1   2 1221.88   28.20
  -3   1   2 1295.17   26.50
  -3   1   2 1180.08   28.20
  -3   1   2 1210.38   28.70
  -3   1   2 1190.08   27.00
   2  -1  -2  150.88    8.10
   2  -1  -2  147.29    7.60
   2  -1  -2  148.49    7.00
  -2   1   2  138.29    7.90
  -2   1   2  137.79    8.00
  -2   1   2  145.49    7.30
  -2   1   2  130.79    6.90
   1  -1  -2   88.89    5.10
   1  -1  -2   75.99    5.20
   1  -1  -2   75.89    6.30
   1  -1  -2   85.29    5.00
   1  -1  -2   75.09    6.10
   1  -1  -2   77.29    5.40
  -1   1   2   77.39    4.80
  -1   1   2   85.79    5.30
  -1   1   2   82.19    5.40
  -1   1   2   90.39    6.20
  -1   1   2   78.79    6.40
  -1   1   2   93.89    5.50
   0  -1  -2   58.49    3.90
   0  -1  -2   54.79    2.90
   0  -1  -2   58.59    2.80
   0  -1  -2   58.29    4.00
   0   1   2   57.59    3.00
   0   1   2   58.79    4.40
   0   1   2   61.89    4.30
   0   1   2   52.79    4.00
   0   1   2   56.29    3.30
   0   1   2   60.99    3.00
  -1  -1  -2 3317.17   58.29
  -1  -1  -2 3418.66   59.69
  -1  -1  -2 3340.87   58.39
   1   1   2 3330.57   58.39
   1   1   2 3285.47   58.39
   1   1   2 3373.96   58.79
   1   1   2 3422.86   59.79
   1   1   2 3241.28   59.59
   1   1   2 3392.76   60.09
  -2  -1  -2 3196.58   56.19
  -2  -1  -2 3106.59   56.59
  -2  -1  -2 3050.99   57.29
  -2  -1  -2 3057.29   56.59
   2   1   2 3211.28   56.39
   2   1   2 3123.49   56.69
   2   1   2 3110.09   57.49
   2   1   2 3095.09   56.59
   2   1   2 3112.49   57.59
  -3  -1  -2  634.54   16.50
  -3  -1  -2  634.24   12.40
  -3  -1  -2  664.03   16.20
  -3  -1  -2  633.74   16.90
   3   1   2  657.83   16.90
   3   1   2  624.44   16.40
   3   1   2  659.33   16.80
   3   1   2  650.93   16.50
   3   1   2  639.64   17.20
   3   1   2  618.34   16.10
  -4  -1  -2 1399.36   32.30
  -4  -1  -2 1461.15   32.20
  -4  -1  -2 1434.56   27.40
   4   1   2 1462.05   31.80
   4   1   2 1423.56   32.70
   4   1   2 1453.75   32.00
   4   1   2 1422.26   32.20
   4   1   2 1433.06   31.30
  -5  -1  -2  221.68    7.90
  -5  -1  -2  208.38   11.40
  -5  -1  -2  228.78   12.30
   5   1   2  216.68   12.30
   5   1   2  197.78   10.30
   5   1   2  204.38   11.50
   5   1   2  194.08   11.50
  -6  -1  -2  123.19   10.70
  -6  -1  -2  124.89    7.00
  -6  -1  -2  106.49   10.60
   6   1   2  129.39    9.20
   6   1   2  130.19   11.30
   6   1   2  145.09   11.50
   6   1   2  117.29   11.10
  -7  -1  -2    8.30    5.40
  -7  -1  -2   19.90    6.90
   7   1   2   20.40    6.70
   7   1   2    4.10    5.60
   7   1   2   18.00    6.90
   7   1   2    5.90    4.40
  -8  -1  -2    5.50    6.30
  -8  -1  -2   -1.50    6.30
   8   1   2   -3.30    6.40
   8   1   2    7.90    7.50
   8   1   2    1.80    6.30
   8   1   2   -2.10    4.40
  -9  -1  -2  350.56   20.50
  -9  -1  -2  356.36   20.30
   9   1   2  378.36   21.10
   9   1   2  318.57   20.00
   9   1   2  359.36   20.40
   9   1   2  376.06   16.90
 -10  -1  -2   87.29   13.00
 -10  -1  -2   61.49   11.70
  10   1   2  105.59   11.50
  10   1   2   89.39   13.50
  10   1   2   68.89   12.10
  10   1   2   82.19   12.60
 -11  -1  -2  136.89   18.20
 -11  -1  -2  165.08   18.50
  11   1   2  170.78   18.50
  11   1   2  164.98   18.30
  11   1   2  173.48   19.00
  11   1   2  169.48   13.90
 -12  -1  -2  170.28   20.00
 -12  -1  -2  161.08   20.00
  12   1   2  203.48   20.80
  12   1   2  194.88   21.00
  12   1   2  210.88   21.60
 -13  -1  -2    4.60   10.10
 -13  -1  -2    7.70   10.40
  13   1   2   14.60   11.00
  13   1   2    8.40   10.60
  13   1   2    1.80   10.50
 -14  -1  -2   -8.90   10.10
 -14  -1  -2    8.80   11.90
  14   1   2   13.40   12.60
  14   1   2    7.10   11.20
  12  -2  -2   14.00    9.80
  12  -2  -2    8.80   10.90
 -12   2   2    5.50   11.60
 -12   2   2   -0.70   10.90
  11  -2  -2   28.70   10.80
  11  -2  -2   10.40   10.90
 -11   2   2   24.00   11.20
 -11   2   2   29.80   12.30
  10  -2  -2  199.18   18.20
  10  -2  -2  188.08   20.10
  10  -2  -2  202.88   20.90
 -10   2   2  128.19   18.50
 -10   2   2  197.88   21.20
   9  -2  -2  212.18   19.10
   9  -2  -2  189.88   17.00
   9  -2  -2  231.88   20.30
  -9   2   2  214.68   19.50
  -9   2   2  183.18   18.60
   8  -2  -2  135.89   14.00
   8  -2  -2  115.39   14.90
   8  -2  -2  138.99   17.10
  -8   2   2  121.89   15.30
  -8   2   2  103.89   14.80
   7  -2  -2  249.48    9.40
   7  -2  -2  264.17   15.90
   7  -2  -2  233.58   16.50
   7  -2  -2  279.67   19.00
  -7   2   2  246.28   17.00
  -7   2   2  258.87   14.70
  -7   2   2  258.77   18.30
   6  -2  -2  485.85   20.60
   6  -2  -2  488.55   19.00
   6  -2  -2  460.15   12.50
   6  -2  -2  451.35   21.20
  -6   2   2  466.65   20.20
  -6   2   2  436.96   17.50
  -6   2   2  469.25   20.50
   5  -2  -2   38.50    4.20
   5  -2  -2   39.00    7.30
   5  -2  -2   35.00    7.60
   5  -2  -2   27.30    5.90
  -5   2   2   34.00    7.40
  -5   2   2   29.40    6.40
  -5   2   2   34.30    5.80
   4  -2  -2   65.89    9.70
   4  -2  -2   60.59    8.70
   4  -2  -2   68.19    7.90
   4  -2  -2   72.69    4.30
  -4   2   2   75.29    9.00
  -4   2   2   57.19    8.80
  -4   2   2   69.59    7.90
   3  -2  -2  773.52   22.40
   3  -2  -2  751.32   19.40
   3  -2  -2  765.12   21.40
   3  -2  -2  749.33   15.20
  -3   2   2  748.53   19.80
  -3   2   2  759.82   21.40
  -3   2   2  780.82   21.70
  -3   2   2  809.82   19.50
   2  -2  -2  221.78   11.10
   2  -2  -2  220.98    9.20
   2  -2  -2  191.98    9.70
   2  -2  -2  224.18    8.40
   2  -2  -2  205.98    5.40
  -2   2   2  210.98    8.10
  -2   2   2  205.08    9.70
  -2   2   2  222.38    9.90
  -2   2   2  213.68    9.30
  -2   2   2  205.98   10.00
   1  -2  -2 2530.95   44.90
   1  -2  -2 2500.25   47.80
   1  -2  -2 2495.75   45.70
   1  -2  -2 2509.95   48.80
   1  -2  -2 2541.15   48.00
  -1   2   2 2483.95   47.90
  -1   2   2 2568.64   48.90
  -1   2   2 2579.74   45.70
  -1   2   2 2543.25   44.90
  -1   2   2 2569.94   48.00
  -1   2   2 2559.34   48.00
   0  -2  -2   67.59    5.50
   0  -2  -2   68.89    4.50
   0  -2  -2   64.79    4.20
   0  -2  -2   70.19    4.50
   0  -2  -2   66.19    4.70
   0  -2  -2   67.99    5.00
   0   2   2   58.89    5.40
   0   2   2   70.29    4.80
   0   2   2   71.39    4.30
   0   2   2   70.49    4.80
   0   2   2   70.59    5.80
   0   2   2   66.59    5.60
   0   2   2   70.79    5.20
  -1  -2  -2  428.36   11.00
  -1  -2  -2  432.96   10.00
  -1  -2  -2  433.06   10.50
  -1  -2  -2  429.06    9.60
  -1  -2  -2  423.36   10.00
   1   2   2  443.46   10.20
   1   2   2  424.76   10.10
   1   2   2  444.56    9.80
   1   2   2  432.36    9.40
   1   2   2  423.16   10.60
   1   2   2  432.76   11.00
  -2  -2  -2    0.70    1.80
  -2  -2  -2    2.20    1.80
  -2  -2  -2   -0.10    2.50
  -2  -2  -2    2.40    3.10
  -2  -2  -2    0.70    2.70
   2   2   2    0.10    1.80
   2   2   2    2.30    2.90
   2   2   2    2.70    3.20
   2   2   2    2.10    2.90
   2   2   2    3.80    2.00
   2   2   2    1.90    3.10
  -3  -2  -2 2034.60   39.10
  -3  -2  -2 2130.69   41.20
  -3  -2  -2 2050.59   40.80
  -3  -2  -2 2069.19   44.40
  -3  -2  -2 2068.99   36.50
  -3  -2  -2 2037.90   41.20
   3   2   2 2059.19   40.60
   3   2   2 2014.00   41.00
   3   2   2 2050.49   40.80
   3   2   2 2099.09   39.30
   3   2   2 2072.89   41.50
  -4  -2  -2   34.30    3.40
  -4  -2  -2   45.20    6.10
  -4  -2  -2   37.40    5.50
  -4  -2  -2   47.50    6.10
   4   2   2   44.00    6.20
   4   2   2   39.50    6.40
   4   2   2   51.09    7.20
   4   2   2   45.90    6.70
   4   2   2   53.49    6.90
  -5  -2  -2 1020.90   26.40
  -5  -2  -2  988.90   25.90
   5   2   2  970.70   26.50
   5   2   2 1012.30   26.10
   5   2   2  946.51   24.80
   5   2   2  948.31   24.50
  -6  -2  -2  137.39   10.90
  -6  -2  -2  131.29   10.90
   6   2   2  144.69   11.00
   6   2   2  142.69   10.40
   6   2   2  122.49    9.00
   6   2   2  124.29   11.30
  -7  -2  -2   67.89   10.30
  -7  -2  -2   84.09   10.80
   7   2   2   81.99    8.80
   7   2   2   64.69   10.00
   7   2   2   75.29   10.70
   7   2   2   72.89   10.70
  -8  -2  -2  178.08   14.70
  -8  -2  -2  198.38   14.80
   8   2   2  193.58   15.20
   8   2   2  195.18   15.30
   8   2   2  173.88   11.90
   8   2   2  215.98   14.60
  -9  -2  -2  309.57   19.00
  -9  -2  -2  301.57   19.30
   9   2   2  292.27   15.50
   9   2   2  300.27   19.10
   9   2   2  312.27   19.00
   9   2   2  330.57   19.90
 -10  -2  -2    2.30    7.50
 -10  -2  -2   13.30    8.80
  10   2   2    9.00    6.20
  10   2   2   18.20    8.90
  10   2   2    8.10    8.40
  10   2   2   13.40    8.80
 -11  -2  -2   20.40   10.20
 -11  -2  -2   55.39   12.20
  11   2   2   48.50   11.40
  11   2   2   24.90   10.70
  11   2   2   43.00   11.70
  11   2   2   38.20    8.70
 -12  -2  -2   26.80   10.80
 -12  -2  -2   41.10   12.10
  12   2   2   46.20   11.80
  12   2   2   42.10   12.40
  12   2   2   53.99   13.20
 -13  -2  -2   23.50   11.10
 -13  -2  -2   12.00   11.40
  13   2   2   30.70   11.70
  13   2   2   25.80   12.50
 -14  -2  -2  236.58   24.50
 -14  -2  -2  236.98   24.90
  14   2   2  254.17   27.50
  14   2   2  242.58   25.50
  12  -3  -2   -2.90   10.10
  12  -3  -2   -5.50    8.90
 -12   3   2   -6.70   10.30
 -12   3   2    5.80   12.70
  11  -3  -2   52.09   14.40
  11  -3  -2   59.19   12.70
  11  -3  -2   78.99   14.80
 -11   3   2   49.30   13.30
 -11   3   2   54.49   14.60
  10  -3  -2  282.57   23.30
  10  -3  -2  302.57   20.90
  10  -3  -2  307.67   25.20
 -10   3   2  324.87   24.20
 -10   3   2  294.97   24.10
   9  -3  -2  363.86   23.30
   9  -3  -2  341.77   24.50
   9  -3  -2  339.37   20.40
  -9   3   2  311.67   22.30
  -9   3   2  361.96   24.20
   8  -3  -2  148.59   14.30
   8  -3  -2  116.19   16.60
   8  -3  -2  151.08   16.30
  -8   3   2  136.59   17.50
  -8   3   2  156.08   14.20
  -8   3   2  167.78   16.90
   7  -3  -2    5.40    7.50
   7  -3  -2   -5.10    5.60
   7  -3  -2    7.00    3.30
   7  -3  -2    5.20    6.60
  -7   3   2    4.30    7.90
  -7   3   2    7.40    6.70
  -7   3   2    7.40    5.90
   6  -3  -2   35.20    4.80
   6  -3  -2   51.29    9.30
   6  -3  -2   32.40    4.40
   6  -3  -2   43.40    9.40
   6  -3  -2   41.20    7.30
  -6   3   2   31.40    7.10
  -6   3   2   34.10    8.10
  -6   3   2   39.90    8.80
   5  -3  -2  235.98    8.00
   5  -3  -2  238.48   15.50
   5  -3  -2  239.58   12.70
   5  -3  -2  233.18   14.20
   5  -3  -2  234.58    8.10
  -5   3   2  238.28   14.90
  -5   3   2  223.48   14.10
  -5   3   2  254.87   13.40
   4  -3  -2  446.46   17.40
   4  -3  -2  460.05   15.40
   4  -3  -2  427.86   18.20
   4  -3  -2  445.56   11.30
  -4   3   2  472.65   16.70
  -4   3   2  450.15   17.80
  -4   3   2  450.85   17.70
   3  -3  -2 1357.36   29.40
   3  -3  -2 1343.17   26.30
   3  -3  -2 1353.76   32.50
   3  -3  -2 1338.97   33.40
  -3   3   2 1333.07   32.60
  -3   3   2 1360.36   31.60
  -3   3   2 1391.66   29.40
  -3   3   2 1337.27   32.90
   2  -3  -2  554.84   12.10
   2  -3  -2  505.85   16.10
   2  -3  -2  528.45   13.30
   2  -3  -2  536.45   17.30
  -2   3   2  496.55   16.50
  -2   3   2  521.15   13.20
  -2   3   2  513.35   15.90
  -2   3   2  523.65   16.00
  -2   3   2  526.45   16.30
   1  -3  -2   21.10    4.90
   1  -3  -2   19.90    2.50
   1  -3  -2   19.00    4.00
   1  -3  -2   21.90    3.00
   1  -3  -2   14.10    3.80
   1  -3  -2   18.10    4.00
  -1   3   2   21.30    4.20
  -1   3   2   11.40    4.00
  -1   3   2   20.40    3.20
  -1   3   2   17.10    2.90
  -1   3   2   23.90    4.50
  -1   3   2   11.90    4.00
  -1   3   2   23.00    4.70
   0  -3  -2  687.73   19.00
   0  -3  -2  678.33   14.70
   0  -3  -2  695.43   15.60
   0  -3  -2  683.13   16.50
   0  -3  -2  679.63   16.10
   0   3   2  724.23   17.70
   0   3   2  686.93   17.30
   0   3   2  720.83   16.50
   0   3   2  727.13   16.20
   0   3   2  685.63   16.50
   0   3   2  639.14   16.90
   0   3   2  686.43   15.70
  -1  -3  -2    1.80    3.10
  -1  -3  -2    2.30    3.30
  -1  -3  -2    2.80    2.00
  -1  -3  -2    2.60    2.80
  -1  -3  -2    4.30    2.00
  -1  -3  -2    3.60    2.80
   1   3   2   -1.70    2.90
   1   3   2    1.30    2.90
   1   3   2    2.70    3.40
   1   3   2   -1.30    3.30
   1   3   2    5.60    2.00
   1   3   2    3.10    1.50
   1   3   2    1.20    2.10
   1   3   2    2.80    3.40
  -2  -3  -2 1245.58   25.40
  -2  -3  -2 1251.77   25.80
  -2  -3  -2 1207.18   24.70
   2   3   2 1262.27   25.90
   2   3   2 1263.77   26.50
   2   3   2 1229.48   26.80
   2   3   2 1239.78   24.70
   2   3   2 1252.87   26.00
   2   3   2 1262.27   25.60
  -3  -3  -2 1053.69   21.20
  -3  -3  -2 1105.39   24.40
  -3  -3  -2 1075.19   24.30
  -3  -3  -2 1090.39   21.30
  -3  -3  -2 1103.39   24.90
   3   3   2 1063.09   21.30
   3   3   2 1054.29   24.30
   3   3   2 1071.99   25.00
   3   3   2 1073.29   21.30
   3   3   2 1060.69   24.60
   3   3   2 1058.79   24.20
   3   3   2 1118.29   31.50
  -4  -3  -2 1196.48   25.40
  -4  -3  -2 1215.88   28.20
  -4  -3  -2 1206.48   23.40
  -4  -3  -2 1195.18   28.00
   4   3   2 1175.78   28.00
   4   3   2 1198.68   27.90
   4   3   2 1217.18   28.00
   4   3   2 1179.48   28.50
   4   3   2 1186.18   25.60
  -5  -3  -2 3253.87   58.89
  -5  -3  -2 3229.68   64.89
  -5  -3  -2 3223.38   64.89
   5   3   2 3191.28   63.99
   5   3   2 3338.07   65.89
   5   3   2 3217.88   62.59
   5   3   2 3189.88   64.89
  -6  -3  -2  370.96   16.00
  -6  -3  -2  388.96   16.20
  -6  -3  -2  386.36   11.00
   6   3   2  377.46   14.80
   6   3   2  376.26   16.20
   6   3   2  369.66   16.70
   6   3   2  408.16   15.30
  -7  -3  -2   40.80    5.40
  -7  -3  -2   52.99    8.00
  -7  -3  -2   55.89    8.70
   7   3   2   61.79    9.80
   7   3   2   41.70    8.30
   7   3   2   41.20    6.80
   7   3   2   54.29    7.60
  -8  -3  -2    1.70    3.20
  -8  -3  -2   -0.10    5.90
  -8  -3  -2    9.80    6.40
   8   3   2    1.30    4.90
   8   3   2    1.10    6.20
   8   3   2   -1.50    6.70
   8   3   2    2.20    5.70
  -9  -3  -2  -16.20    5.80
  -9  -3  -2   -1.20    3.40
  -9  -3  -2   -7.00    6.60
   9   3   2    5.20    5.30
   9   3   2    7.10    6.50
   9   3   2    9.40    7.40
   9   3   2    4.10    7.50
 -10  -3  -2  407.86   22.80
 -10  -3  -2  354.86   14.20
 -10  -3  -2  412.16   23.20
  10   3   2  351.46   17.80
  10   3   2  370.36   22.40
  10   3   2  429.76   23.60
  10   3   2  406.86   21.20
 -11  -3  -2  443.86   25.60
 -11  -3  -2  473.25   25.70
  11   3   2  429.76   25.50
  11   3   2  442.66   20.70
  11   3   2  441.06   24.10
  11   3   2  449.95   25.80
 -12  -3  -2   85.39   14.80
 -12  -3  -2   58.49   12.90
  12   3   2   94.29   16.60
  12   3   2   87.89   15.10
  12   3   2   76.69   11.00
 -13  -3  -2   59.89   14.50
 -13  -3  -2   44.80   13.60
  13   3   2   62.39   14.40
  13   3   2   75.39   15.80
 -14  -3  -2  233.38   24.70
 -14  -3  -2  215.38   24.50
  14   3   2  211.98   25.10
  14   3   2  245.58   24.40
  11  -4  -2    8.00   11.50
  11  -4  -2    4.80   10.90
  11  -4  -2   -4.20    8.20
 -11   4   2  -14.70    9.80
 -11   4   2    9.90   10.50
  10  -4  -2   -4.70    9.30
  10  -4  -2    5.40   10.20
  10  -4  -2    7.50    8.20
 -10   4   2    1.00    9.20
 -10   4   2    1.10   10.00
   9  -4  -2   60.69   13.00
   9  -4  -2   50.39   12.90
   9  -4  -2   63.19   10.90
  -9   4   2   52.79   12.00
  -9   4   2   57.29   10.70
  -9   4   2   19.00   10.40
   8  -4  -2  169.08   18.30
   8  -4  -2  128.99   16.50
   8  -4  -2  181.18   14.90
  -8   4   2  159.38   18.10
  -8   4   2  154.68   15.10
  -8   4   2  166.78   17.50
   7  -4  -2  113.39   14.30
   7  -4  -2  102.09   12.10
   7  -4  -2  126.99   15.70
   7  -4  -2  110.49    8.90
  -7   4   2  119.49   13.10
  -7   4   2   82.59   12.10
  -7   4   2   99.39   14.60
   6  -4  -2  206.38    8.60
   6  -4  -2  223.58   13.80
   6  -4  -2  212.68   15.80
   6  -4  -2  211.28   17.60
  -6   4   2  219.18   16.30
  -6   4   2  212.78   16.40
  -6   4   2  213.98   14.50
   5  -4  -2    3.10    6.30
   5  -4  -2    2.20    5.70
   5  -4  -2    4.80    2.70
   5  -4  -2    4.70    4.70
  -5   4   2    4.10    5.50
  -5   4   2   -1.20    5.00
  -5   4   2   15.20    6.30
   4  -4  -2   74.59    5.30
   4  -4  -2   88.69   11.20
   4  -4  -2   74.29    7.70
   4  -4  -2   76.99    9.80
  -4   4   2   68.69    9.60
  -4   4   2   79.39    9.70
  -4   4   2   82.19    9.30
   3  -4  -2    7.10    5.90
   3  -4  -2    8.10    2.80
   3  -4  -2   12.90    5.50
   3  -4  -2    9.10    3.70
  -3   4   2    6.10    4.70
  -3   4   2    8.90    4.80
  -3   4   2    6.00    5.00
  -3   4   2    9.30    3.40
   2  -4  -2   11.90    3.00
   2  -4  -2   14.90    4.80
   2  -4  -2    9.30    3.00
   2  -4  -2   -1.70    4.80
  -2   4   2    6.00    4.20
  -2   4   2   13.90    4.90
  -2   4   2    7.60    4.90
  -2   4   2    8.90    2.70
   1  -4  -2  237.88   10.70
   1  -4  -2  214.48   10.70
   1  -4  -2  236.58    6.50
   1  -4  -2  215.68   11.40
   1  -4  -2  244.38    8.50
  -1   4   2  223.78    8.30
  -1   4   2  237.78   11.20
  -1   4   2  223.08   10.40
  -1   4   2  224.78   10.80
  -1   4   2  226.08   10.70
   0  -4  -2  196.68    8.50
   0  -4  -2  194.58    8.20
   0  -4  -2  188.18    9.00
   0  -4  -2  173.78    9.70
   0   4   2  190.18    8.10
   0   4   2  170.88    8.60
   0   4   2  189.38    8.20
   0   4   2  185.18    9.30
   0   4   2  193.18    9.70
   0   4   2  189.58    9.10
  -1  -4  -2   97.39    7.10
  -1  -4  -2   97.39    5.20
  -1  -4  -2   99.89    4.50
  -1  -4  -2  102.89    7.80
  -1  -4  -2  107.89    7.50
   1   4   2  103.59    6.90
   1   4   2  102.19    5.10
   1   4   2  105.69    4.50
   1   4   2  111.99    7.70
   1   4   2   97.59    7.60
   1   4   2  104.09    7.30
   1   4   2  112.69    7.30
  -2  -4  -2  129.99    6.70
  -2  -4  -2  116.59    7.50
  -2  -4  -2  124.89    7.30
  -2  -4  -2  136.59    7.80
   2   4   2  125.69    7.80
   2   4   2  134.49    8.10
   2   4   2  120.89    8.30
   2   4   2  122.69    7.60
   2   4   2  129.49    7.40
   2   4   2  106.39    6.70
  -3  -4  -2 1135.09   21.10
  -3  -4  -2 1117.29   23.60
  -3  -4  -2 1130.39   25.20
  -3  -4  -2 1131.99   25.80
   3   4   2 1093.49   25.60
   3   4   2 1108.19   23.50
   3   4   2 1068.49   25.30
   3   4   2 1099.49   26.40
   3   4   2 1116.69   25.80
   3   4   2 1181.18   25.60
  -4  -4  -2   36.30    4.70
  -4  -4  -2   36.60    5.70
  -4  -4  -2   40.70    4.80
   4   4   2   40.20    6.10
   4   4   2   37.60    6.00
   4   4   2   36.70    4.70
   4   4   2   32.40    5.60
   4   4   2   29.80    5.20
  -5  -4  -2   32.50    6.20
  -5  -4  -2   33.50    4.60
  -5  -4  -2   35.70    6.30
  -5  -4  -2   24.80    3.60
   5   4   2   33.40    6.20
   5   4   2   27.80    4.50
   5   4   2   29.60    5.70
   5   4   2   47.90    7.20
  -6  -4  -2  120.49   10.50
  -6  -4  -2  132.39    6.80
  -6  -4  -2  116.49   10.40
   6   4   2  117.69   11.00
   6   4   2  116.99    8.80
   6   4   2  130.89   10.40
   6   4   2  123.19   10.40
  -7  -4  -2   14.00    3.50
  -7  -4  -2   22.50    6.30
  -7  -4  -2   12.30    6.10
   7   4   2   18.90    5.50
   7   4   2   27.00    7.90
   7   4   2   20.70    6.00
   7   4   2   19.40    6.40
  -8  -4  -2   26.00    7.30
  -8  -4  -2   41.10    5.90
  -8  -4  -2   38.20    8.30
   8   4   2   48.90    9.60
   8   4   2   21.20    7.30
   8   4   2   59.49    9.70
   8   4   2   48.40    7.60
  -9  -4  -2  359.06   12.80
  -9  -4  -2  337.17   19.40
  -9  -4  -2  298.07   18.60
   9   4   2  321.97   17.60
   9   4   2  268.67   18.70
   9   4   2  336.47   17.20
   9   4   2  340.67   19.80
 -10  -4  -2  421.56   23.40
 -10  -4  -2  412.26   15.00
 -10  -4  -2  437.76   23.10
  10   4   2  422.06   23.80
  10   4   2  411.06   23.60
  10   4   2  459.85   20.10
 -11  -4  -2    9.30    8.30
 -11  -4  -2    4.40    8.20
  11   4   2  -11.80    8.30
  11   4   2   -0.10    8.70
  11   4   2    0.60    6.70
 -12  -4  -2   31.10   10.90
 -12  -4  -2   16.50    9.90
  12   4   2   47.60   12.50
  12   4   2   15.20   12.00
  12   4   2   23.50    8.40
 -13  -4  -2   16.40   10.40
 -13  -4  -2   15.10   10.80
  13   4   2   -8.20    9.90
  13   4   2    9.90   10.80
 -14  -4  -2   35.40   13.30
 -14  -4  -2    5.30   11.10
  14   4   2   19.40   12.60
  14   4   2   48.30   14.20
  11  -5  -2   41.80   14.60
  11  -5  -2   43.70   14.40
 -11   5   2   66.59   15.30
 -11   5   2   44.10   15.20
  10  -5  -2   45.90   14.00
  10  -5  -2   55.49   12.40
  10  -5  -2   23.20   11.20
 -10   5   2   31.40   12.20
 -10   5   2   37.40   14.00
   9  -5  -2  436.06   28.50
   9  -5  -2  414.86   26.40
   9  -5  -2  479.25   23.00
  -9   5   2  421.66   27.00
  -9   5   2  403.86   23.20
  -9   5   2  463.45   27.50
   8  -5  -2  450.05   21.10
   8  -5  -2  489.55   26.00
   8  -5  -2  420.76   25.80
  -8   5   2  407.36   22.50
  -8   5   2  417.96   25.10
  -8   5   2  446.36   26.20
   7  -5  -2   34.50    8.20
   7  -5  -2   52.59   11.50
   7  -5  -2   45.70   10.30
  -7   5   2   53.39   11.60
  -7   5   2   51.59   10.80
  -7   5   2   53.39    9.90
   6  -5  -2   18.10    8.90
   6  -5  -2   36.50    9.40
   6  -5  -2   28.20    6.90
  -6   5   2   18.50    7.50
  -6   5   2   24.80    8.10
  -6   5   2   30.90    9.10
   5  -5  -2   -0.80    6.60
   5  -5  -2    1.50    6.30
   5  -5  -2    3.20    4.80
  -5   5   2   11.80    6.20
  -5   5   2    8.70    7.10
  -5   5   2    0.00    5.90
   4  -5  -2    2.00    2.80
   4  -5  -2    0.40    3.70
   4  -5  -2   -0.30    5.30
   4  -5  -2   -7.10    5.70
  -4   5   2    6.00    5.60
  -4   5   2    1.00    5.40
  -4   5   2   -0.90    5.10
   3  -5  -2  394.46   16.60
   3  -5  -2  375.06   11.80
   3  -5  -2  410.46   12.60
   3  -5  -2  361.36   16.90
  -3   5   2  399.06   16.70
  -3   5   2  372.56   16.50
  -3   5   2  389.36   12.20
  -3   5   2  392.36   16.40
   2  -5  -2  345.67   10.20
   2  -5  -2  331.17   14.50
   2  -5  -2  326.07   15.00
   2  -5  -2  339.97   11.10
  -2   5   2  362.06   14.70
  -2   5   2  349.07   14.80
  -2   5   2  344.77   14.80
   1  -5  -2 1483.45   35.30
   1  -5  -2 1450.25   31.20
   1  -5  -2 1493.25   28.00
   1  -5  -2 1495.05   33.80
   1  -5  -2 1476.05   34.20
  -1   5   2 1478.95   34.00
  -1   5   2 1511.45   34.80
  -1   5   2 1528.25   31.60
  -1   5   2 1511.85   34.30
   0  -5  -2  750.72   21.40
   0  -5  -2  762.62   19.00
   0  -5  -2  765.32   18.80
   0  -5  -2  718.33   20.00
   0  -5  -2  741.73   14.20
   0   5   2  721.43   20.60
   0   5   2  757.12   20.20
   0   5   2  770.22   18.80
   0   5   2  742.03   19.00
   0   5   2  749.62   20.10
   0   5   2  757.82   20.40
  -1  -5  -2  276.17    7.40
  -1  -5  -2  269.47    8.90
  -1  -5  -2  272.37   11.10
  -1  -5  -2  256.57   11.60
   1   5   2  266.57   11.50
   1   5   2  258.17   10.70
   1   5   2  265.07   10.80
   1   5   2  261.87   10.90
   1   5   2  274.97    8.70
  -2  -5  -2  156.38    8.90
  -2  -5  -2  133.09    8.30
  -2  -5  -2  144.39    5.00
  -2  -5  -2  127.39    6.60
   2   5   2  127.29    8.60
   2   5   2  123.09    6.50
   2   5   2  151.08    8.80
   2   5   2  129.19    8.20
   2   5   2  139.19    8.60
   2   5   2  141.89    9.10
  -3  -5  -2   48.60    6.40
  -3  -5  -2   44.00    6.20
  -3  -5  -2   42.60    2.90
  -3  -5  -2   37.90    5.40
   3   5   2   49.00    6.10
   3   5   2   36.10    5.60
   3   5   2   38.70    5.60
   3   5   2   44.50    6.40
   3   5   2   46.20    6.50
   3   5   2   49.50    6.80
  -4  -5  -2  184.28    6.70
  -4  -5  -2  188.18    8.60
  -4  -5  -2  170.98   10.20
   4   5   2  192.18    8.40
   4   5   2  169.38    9.50
   4   5   2  196.98   10.80
   4   5   2  174.08   10.40
   4   5   2  176.38   10.90
  -5  -5  -2  987.60   26.60
  -5  -5  -2  983.70   22.20
  -5  -5  -2  959.50   22.30
   5   5   2  964.20   26.50
   5   5   2  961.30   26.40
   5   5   2  994.60   26.90
   5   5   2 1009.70   22.40
  -6  -5  -2 1446.86   30.10
  -6  -5  -2 1393.86   35.60
   6   5   2 1399.56   36.00
   6   5   2 1415.36   35.80
   6   5   2 1390.76   34.90
  -7  -5  -2  260.97   14.90
  -7  -5  -2  273.97   10.30
  -7  -5  -2  274.67   15.20
   7   5   2  226.48   14.70
   7   5   2  261.27   14.30
   7   5   2  271.37   15.10
  -8  -5  -2   35.50    5.00
  -8  -5  -2   29.50    7.70
  -8  -5  -2   28.00    7.60
   8   5   2   29.90    8.30
   8   5   2   24.90    7.70
   8   5   2   21.30    6.90
  -9  -5  -2  144.29   14.50
  -9  -5  -2  164.88   15.00
   9   5   2  174.08   16.40
   9   5   2  159.78   13.60
   9   5   2  169.68   16.00
 -10  -5  -2   60.69   11.10
 -10  -5  -2   46.40   10.90
 -10  -5  -2   43.00    6.10
  10   5   2   54.89   11.60
  10   5   2   45.50   10.70
  10   5   2   44.00    9.00
 -11  -5  -2   49.50   11.10
 -11  -5  -2   59.99   12.50
  11   5   2   71.49   10.90
  11   5   2   73.99   13.50
  11   5   2   59.79   12.60
 -12  -5  -2  258.17   22.20
 -12  -5  -2  298.37   22.90
  12   5   2  205.38   21.90
  12   5   2  286.87   22.90
  12   5   2  270.77   18.50
 -13  -5  -2  190.58   22.00
 -13  -5  -2  177.78   20.50
  13   5   2  212.38   22.40
  13   5   2  213.68   23.00
 -14  -5  -2  207.68   23.90
 -14  -5  -2  132.79   18.80
  14   5   2  152.28   22.60
  14   5   2  185.58   23.80
  11  -6  -2   95.19   17.70
  11  -6  -2  107.99   19.20
 -11   6   2   65.39   16.20
 -11   6   2   71.99   16.60
  10  -6  -2  148.79   21.40
  10  -6  -2  145.09   22.80
 -10   6   2  131.79   19.20
 -10   6   2  159.58   21.50
   9  -6  -2   25.20   11.20
   9  -6  -2   22.30   12.30
  -9   6   2   15.80   11.50
  -9   6   2   37.60   11.20
  -9   6   2   10.10    9.50
   8  -6  -2   18.50   10.40
   8  -6  -2    0.00    9.40
   8  -6  -2   23.90    7.70
  -8   6   2    8.00   10.10
  -8   6   2   16.80    9.20
  -8   6   2    2.80    9.10
   7  -6  -2   96.69   14.40
   7  -6  -2  113.89   16.10
   7  -6  -2   85.49   11.70
  -7   6   2   88.99   13.40
  -7   6   2  112.99   14.70
  -7   6   2   99.89   15.90
   6  -6  -2   86.59   13.30
   6  -6  -2   86.99   10.50
  -6   6   2  101.09   14.10
  -6   6   2  111.69   15.20
  -6   6   2  109.19   13.70
   5  -6  -2  397.36   15.70
   5  -6  -2  369.06   19.70
   5  -6  -2  402.26   21.70
  -5   6   2  361.46   19.90
  -5   6   2  350.56   19.30
  -5   6   2  371.66   19.20
   4  -6  -2  456.95   20.90
   4  -6  -2  414.86   19.50
   4  -6  -2  428.26   14.90
  -4   6   2  439.76   19.80
  -4   6   2  447.26   20.10
  -4   6   2  438.06   19.40
   3  -6  -2  364.96   17.00
   3  -6  -2  337.67   17.10
   3  -6  -2  362.36   12.00
  -3   6   2  329.87   16.10
  -3   6   2  353.36   16.80
  -3   6   2  357.66   17.10
   2  -6  -2    6.80    4.90
   2  -6  -2    2.60    5.30
   2  -6  -2   13.10    3.00
   2  -6  -2    7.20    6.00
  -2   6   2   11.90    5.50
  -2   6   2   15.90    5.80
  -2   6   2    5.40    4.70
  -2   6   2   14.40    3.90
   1  -6  -2  133.39   10.10
   1  -6  -2  134.09    9.80
   1  -6  -2  119.49   10.60
   1  -6  -2  133.99    5.20
  -1   6   2  130.39    8.40
  -1   6   2  113.59    9.50
  -1   6   2  120.39    9.90
  -1   6   2  125.29   10.10
   0  -6  -2    5.70    1.90
   0  -6  -2    4.60    4.80
   0  -6  -2    8.30    4.30
   0  -6  -2    6.50    1.90
   0  -6  -2   11.30    4.30
   0   6   2    6.80    4.30
   0   6   2   13.70    5.10
   0   6   2   10.70    4.30
   0   6   2    2.30    4.30
  -1  -6  -2  923.31   21.30
  -1  -6  -2  936.91   25.00
  -1  -6  -2  935.61   24.20
  -1  -6  -2  937.21   19.10
   1   6   2  939.41   24.60
   1   6   2  931.71   23.70
   1   6   2  948.31   21.10
   1   6   2  900.41   23.90
  -2  -6  -2 1003.80   25.10
  -2  -6  -2  976.50   21.40
  -2  -6  -2  978.00   24.80
  -2  -6  -2  989.70   20.30
   2   6   2  992.50   20.20
   2   6   2  951.50   24.90
   2   6   2  918.01   29.30
   2   6   2 1003.50   24.80
   2   6   2  968.40   21.50
   2   6   2  943.41   25.10
  -3  -6  -2 2408.66   43.30
  -3  -6  -2 2420.16   49.00
  -3  -6  -2 2435.56   47.60
  -3  -6  -2 2440.26   49.90
   3   6   2 2395.56   47.70
   3   6   2 2339.57   49.20
   3   6   2 2330.67   50.29
   3   6   2 2398.46   43.90
   3   6   2 2399.86   49.90
  -4  -6  -2 2626.04   54.19
  -4  -6  -2 2625.44   51.79
  -4  -6  -2 2638.74   47.50
   4   6   2 2568.84   54.29
   4   6   2 2507.55   54.49
   4   6   2 2603.04   53.19
   4   6   2 2605.34   52.99
  -5  -6  -2  248.78    8.90
  -5  -6  -2  262.27   13.10
  -5  -6  -2  221.88   10.20
   5   6   2  232.08   11.30
   5   6   2  252.07   13.20
   5   6   2  250.77   13.40
   5   6   2  250.57   13.40
  -6  -6  -2   71.99    9.70
  -6  -6  -2   65.19    6.70
   6   6   2   76.79    9.90
   6   6   2   74.29   10.60
   6   6   2   43.00    7.30
  -7  -6  -2    8.60    3.80
  -7  -6  -2    1.70    5.40
   7   6   2    8.40    6.00
   7   6   2   14.90    7.00
   7   6   2   10.50    6.60
  -8  -6  -2  377.66   19.10
  -8  -6  -2  383.96   13.50
   8   6   2  361.06   19.50
   8   6   2  387.16   19.60
   8   6   2  378.56   18.40
  -9  -6  -2  375.96   20.40
  -9  -6  -2  343.67   19.80
  -9  -6  -2  379.26   13.90
   9   6   2  412.76   19.50
   9   6   2  349.77   20.60
   9   6   2  390.56   20.90
 -10  -6  -2   92.19   14.20
 -10  -6  -2   98.89    8.70
 -10  -6  -2  111.99   15.20
  10   6   2  103.39   15.40
  10   6   2  109.49   13.30
  10   6   2   94.19   13.20
 -11  -6  -2  246.18   19.60
 -11  -6  -2  222.98   19.30
  11   6   2  250.97   17.60
  11   6   2  219.78   20.00
  11   6   2  230.48   20.20
 -12  -6  -2   29.00   10.70
 -12  -6  -2   22.70   10.60
  12   6   2   32.50    9.50
  12   6   2   29.30   12.10
  12   6   2   40.80   12.50
 -13  -6  -2   -3.90    9.30
 -13  -6  -2   14.00   10.30
  13   6   2   26.20   12.00
  13   6   2    9.00   11.30
  13   6   2    8.10    8.10
 -14  -6  -2   24.80   12.30
 -14  -6  -2   20.40   11.10
  14   6   2   -3.50   11.50
  14   6   2    7.80   11.60
  10  -7  -2   49.10   14.60
  10  -7  -2   74.89   16.90
 -10   7   2   56.49   14.60
 -10   7   2   57.79   15.40
   9  -7  -2  337.37   27.90
   9  -7  -2  338.77   26.40
  -9   7   2  334.37   23.90
  -9   7   2  341.67   26.50
  -9   7   2  330.77   26.90
   8  -7  -2   59.59   12.90
   8  -7  -2  119.29   18.60
  -8   7   2   85.59   15.40
  -8   7   2  100.49   15.90
  -8   7   2  112.99   16.80
   7  -7  -2  208.28   19.60
   7  -7  -2  213.48   21.30
   7  -7  -2  232.08   14.80
  -7   7   2  210.28   19.70
  -7   7   2  224.38   20.80
  -7   7   2  229.78   18.30
   6  -7  -2   16.90    6.20
   6  -7  -2    2.00    7.80
   6  -7  -2   12.50    9.60
  -6   7   2   17.10    8.60
  -6   7   2   18.20    8.60
  -6   7   2   16.80    8.60
   5  -7  -2    3.30    7.30
   5  -7  -2   -0.50    4.60
   5  -7  -2   16.00    8.50
  -5   7   2    0.00    6.80
  -5   7   2   -3.10    6.70
  -5   7   2    2.90    6.80
   4  -7  -2   18.60    5.10
   4  -7  -2   21.30    8.20
   4  -7  -2   30.30    8.40
  -4   7   2   27.60    8.30
  -4   7   2   20.50    7.80
  -4   7   2   19.90    7.40
   3  -7  -2  438.26   19.40
   3  -7  -2  431.26   19.50
   3  -7  -2  411.26   13.20
  -3   7   2  422.96   19.30
  -3   7   2  407.26   19.10
  -3   7   2  413.06   18.50
   2  -7  -2  131.39   12.40
   2  -7  -2  159.38   12.60
   2  -7  -2  136.99   11.90
   2  -7  -2  140.29    6.70
  -2   7   2  128.29   12.10
  -2   7   2  146.39    9.10
  -2   7   2  157.28   12.40
   1  -7  -2  268.07    8.00
   1  -7  -2  285.37   15.20
   1  -7  -2  277.67   14.30
   1  -7  -2  270.97   13.50
  -1   7   2  292.97   12.40
  -1   7   2  288.27   14.50
  -1   7   2  284.87   14.40
  -1   7   2  262.87   13.40
   0  -7  -2  743.13   22.70
   0  -7  -2  730.23   15.60
   0  -7  -2  759.62   23.90
   0  -7  -2  746.23   15.70
   0  -7  -2  745.43   20.90
   0   7   2  746.23   21.60
   0   7   2  740.23   23.20
   0   7   2  778.42   23.10
   0   7   2  755.72   21.30
  -1  -7  -2 2213.48   48.50
  -1  -7  -2 2282.07   42.40
  -1  -7  -2 2262.67   49.90
  -1  -7  -2 2265.27   45.40
   1   7   2 2215.28   44.90
   1   7   2 2233.68   49.00
   1   7   2 2286.87   49.40
   1   7   2 2317.77   47.90
   1   7   2 2304.77   48.40
  -2  -7  -2  235.38   12.60
  -2  -7  -2  256.27    9.00
  -2  -7  -2  253.17    9.20
  -2  -7  -2  226.38   12.10
   2   7   2  237.98    8.60
   2   7   2  247.38   12.40
   2   7   2  249.68   12.40
   2   7   2  258.07   12.40
  -3  -7  -2    5.50    4.60
  -3  -7  -2    4.00    2.30
  -3  -7  -2    0.30    4.50
   3   7   2    3.90    4.40
   3   7   2   -3.90    4.50
   3   7   2    2.20    1.80
   3   7   2    4.30    3.60
   3   7   2    4.90    4.50
  -4  -7  -2   38.50    6.80
  -4  -7  -2   32.60    3.70
  -4  -7  -2   34.00    5.70
   4   7   2   34.50    5.70
   4   7   2   35.50    5.00
   4   7   2   36.30    6.10
   4   7   2   28.80    6.40
   4   7   2   40.30    7.40
  -5  -7  -2   58.79    4.90
  -5  -7  -2   41.30    5.90
  -5  -7  -2   60.49    8.90
   5   7   2   53.99    8.10
   5   7   2   42.00    6.30
   5   7   2   67.29    9.40
   5   7   2   53.39    8.40
  -6  -7  -2  155.18   12.10
  -6  -7  -2  150.28    7.90
  -6  -7  -2  144.89    9.20
   6   7   2  157.68   10.40
   6   7   2  153.48   12.20
   6   7   2  146.49   11.90
   6   7   2  150.28   11.90
  -7  -7  -2  569.94   22.20
  -7  -7  -2  569.14   17.50
   7   7   2  580.34   22.50
   7   7   2  576.04   19.30
   7   7   2  543.75   21.40
   7   7   2  533.05   21.90
  -8  -7  -2   -2.60    5.90
  -8  -7  -2    5.60    4.10
   8   7   2    7.80    6.70
   8   7   2    9.60    7.00
   8   7   2   10.00    6.50
  -9  -7  -2   -2.80    4.00
  -9  -7  -2   -3.60    6.90
   9   7   2   -0.30    7.10
   9   7   2   13.00    7.10
   9   7   2   -0.70    7.40
 -10  -7  -2  102.19    9.20
 -10  -7  -2   82.59   12.70
  10   7   2   89.39   13.10
  10   7   2   89.19   13.40
  10   7   2  114.49   15.70
 -11  -7  -2    6.70    8.20
  11   7   2    6.30    9.10
  11   7   2    8.00    9.50
  11   7   2   24.40    8.60
 -12  -7  -2   -3.70    8.90
  12   7   2   -3.50    9.10
  12   7   2    0.20    7.70
  12   7   2   16.70   11.50
 -13  -7  -2  146.69   19.60
  13   7   2   74.19   15.10
  13   7   2  113.79   17.90
  13   7   2   95.79   13.70
 -14  -7  -2  392.66   28.60
  14   7   2  425.56   30.10
  14   7   2  464.65   32.10
  10  -8  -2   80.09   17.50
  10  -8  -2   78.29   16.40
 -10   8   2   98.59   15.90
 -10   8   2   58.69   16.10
   9  -8  -2   85.69   17.10
   9  -8  -2   82.89   16.30
  -9   8   2   89.09   16.60
  -9   8   2  104.09   16.40
  -9   8   2   85.89   16.40
   8  -8  -2   16.10   10.80
   8  -8  -2   14.40   10.30
  -8   8   2   16.80   10.20
  -8   8   2   32.10   11.30
  -8   8   2   31.40   11.80
   7  -8  -2   14.50   10.20
   7  -8  -2   16.00    9.70
  -7   8   2    6.90    8.40
  -7   8   2    0.60    8.90
  -7   8   2  -13.40    8.40
   6  -8  -2   18.50    9.30
   6  -8  -2   25.10    9.90
   6  -8  -2   16.50    6.90
  -6   8   2    6.50    8.40
  -6   8   2   25.00    9.40
  -6   8   2   18.70    9.50
   5  -8  -2   12.00    5.50
   5  -8  -2    9.20    8.60
  -5   8   2   11.10    8.10
  -5   8   2    0.40    7.20
  -5   8   2    0.00    7.70
   4  -8  -2  429.36   21.50
   4  -8  -2  419.66   22.30
   4  -8  -2  407.86   14.70
  -4   8   2  404.76   21.10
  -4   8   2  412.06   21.40
  -4   8   2  449.06   21.10
   3  -8  -2 1323.97   29.70
   3  -8  -2 1383.66   39.30
   3  -8  -2 1332.37   38.70
  -3   8   2 1402.76   39.40
  -3   8   2 1362.46   39.00
  -3   8   2 1424.06   38.10
   2  -8  -2   36.80    5.00
   2  -8  -2   34.90    7.60
   2  -8  -2   39.40    7.90
   2  -8  -2   32.20    8.10
  -2   8   2   47.90    7.50
  -2   8   2   51.99    8.30
  -2   8   2   30.00    7.50
  -2   8   2   44.00    8.10
   1  -8  -2  124.29   11.10
   1  -8  -2  119.49    5.70
   1  -8  -2  135.89   12.30
   1  -8  -2  110.09   11.30
  -1   8   2  112.19   11.30
  -1   8   2  117.99   11.30
  -1   8   2  129.09   10.90
  -1   8   2  119.19    9.60
   0  -8  -2   85.49    8.80
   0  -8  -2   76.09    4.60
   0  -8  -2   78.49    4.60
   0  -8  -2   66.69   10.10
   0  -8  -2   84.69    9.70
   0   8   2   74.29    9.00
   0   8   2   88.19   10.00
   0   8   2   82.59    8.90
   0   8   2   69.49    9.70
  -1  -8  -2  173.08    6.80
  -1  -8  -2  174.48   11.70
  -1  -8  -2  147.29   12.20
  -1  -8  -2  174.78    9.70
   1   8   2  179.98   12.10
   1   8   2  141.99   10.30
   1   8   2  162.98   11.00
   1   8   2  179.48   11.90
  -2  -8  -2  444.86   13.20
  -2  -8  -2  438.46   17.60
  -2  -8  -2  413.76   12.50
  -2  -8  -2  438.36   17.20
   2   8   2  414.46   16.70
   2   8   2  419.16   16.80
   2   8   2  431.26   12.90
   2   8   2  426.86   16.80
  -3  -8  -2  794.12   17.80
  -3  -8  -2  745.63   23.20
  -3  -8  -2  767.92   23.40
   3   8   2  773.62   20.20
   3   8   2  784.12   24.10
   3   8   2  754.32   22.90
   3   8   2  771.52   23.50
  -4  -8  -2  451.65   17.80
  -4  -8  -2  457.45   11.60
  -4  -8  -2  445.56   16.80
   4   8   2  461.45   18.10
   4   8   2  434.66   18.30
   4   8   2  425.16   16.50
   4   8   2  452.75   11.80
   4   8   2  476.15   16.20
  -5  -8  -2   16.00    3.00
  -5  -8  -2   16.50    5.50
  -5  -8  -2   20.80    3.20
  -5  -8  -2   18.90    5.20
   5   8   2   16.30    6.10
   5   8   2   23.10    4.40
   5   8   2   15.20    6.50
   5   8   2   22.20    5.90
   5   8   2   21.60    5.50
  -6  -8  -2  436.06   18.80
  -6  -8  -2  434.06   16.00
  -6  -8  -2  390.86   12.30
   6   8   2  408.76   15.20
   6   8   2  431.66   19.00
   6   8   2  421.96   18.20
   6   8   2  419.96   16.50
   6   8   2  406.06   18.50
  -7  -8  -2  116.99   12.20
  -7  -8  -2  123.69    9.70
   7   8   2  110.79   12.40
   7   8   2  127.19   10.70
   7   8   2  135.19   12.80
   7   8   2  108.49   12.20
  -8  -8  -2  211.78   11.70
  -8  -8  -2  177.58   14.90
   8   8   2  203.68   16.10
   8   8   2  195.88   15.60
   8   8   2  171.88   15.20
   8   8   2  229.08   13.00
  -9  -8  -2  140.09   15.00
  -9  -8  -2  148.29   10.70
   9   8   2  164.18   16.60
   9   8   2  173.78   15.10
   9   8   2  143.09   12.00
   9   8   2  154.18   16.30
 -10  -8  -2  530.35   18.60
 -10  -8  -2  567.74   26.80
  10   8   2  599.44   27.50
  10   8   2  526.35   26.50
  10   8   2  564.44   24.60
 -11  -8  -2  348.37   23.00
  11   8   2  330.47   20.20
  11   8   2  393.96   25.40
  11   8   2  363.06   23.70
 -12  -8  -2  186.28   20.50
  12   8   2  204.08   20.30
  12   8   2  148.79   17.30
  12   8   2  219.58   22.60
 -13  -8  -2  102.39   17.00
  13   8   2   82.19   13.40
  13   8   2  102.99   18.00
  13   8   2  147.39   20.00
 -14  -8  -2   21.20   13.30
  14   8   2   15.60   11.00
  14   8   2   17.00   12.50
  14   8   2    8.30   11.80
   9  -9  -2   28.30   13.40
   9  -9  -2   28.10   12.90
  -9   9   2   41.30   12.40
  -9   9   2   18.50   12.50
  -9   9   2   22.70   12.90
   8  -9  -2  109.29   17.60
   8  -9  -2  125.19   19.80
  -8   9   2  100.29   16.70
  -8   9   2  114.59   17.00
  -8   9   2  113.29   17.50
   7  -9  -2   35.60   12.20
   7  -9  -2   24.60   11.50
  -7   9   2   25.30   11.40
  -7   9   2   21.50   10.50
  -7   9   2   29.80   11.90
   6  -9  -2   -1.30    8.40
   6  -9  -2    0.40    8.70
  -6   9   2   12.30    9.30
  -6   9   2    7.40    8.80
  -6   9   2    8.60    9.50
   5  -9  -2  264.17   20.10
   5  -9  -2  240.48   20.70
  -5   9   2  243.08   19.20
  -5   9   2  266.47   19.60
  -5   9   2  250.47   20.00
   4  -9  -2   16.60    8.80
   4  -9  -2   17.20    4.80
   4  -9  -2   24.30    9.00
  -4   9   2   17.40    8.60
  -4   9   2   23.10    9.50
  -4   9   2   32.70    8.80
   3  -9  -2   86.19   13.40
   3  -9  -2  103.09    7.50
   3  -9  -2  121.49   14.70
  -3   9   2   85.99   13.00
  -3   9   2   90.49   12.50
  -3   9   2  120.49   14.00
   2  -9  -2  339.17   18.40
   2  -9  -2  357.96   18.70
   2  -9  -2  362.76   20.10
   2  -9  -2  355.96   11.00
  -2   9   2  334.27   18.40
  -2   9   2  356.16   19.20
  -2   9   2  345.57   17.80
   1  -9  -2   26.90    6.90
   1  -9  -2   17.90    6.60
   1  -9  -2   29.50    4.30
   1  -9  -2   23.70    7.30
  -1   9   2   30.50    7.90
  -1   9   2   18.30    5.90
  -1   9   2   22.30    7.60
  -1   9   2   17.20    6.00
   0  -9  -2  944.21   20.20
   0  -9  -2  957.10   20.30
   0  -9  -2  962.60   29.20
   0  -9  -2  949.71   26.60
   0   9   2  918.61   27.00
   0   9   2  975.90   27.50
   0   9   2  942.01   29.50
   0   9   2  965.30   29.50
  -1  -9  -2  530.75   21.30
  -1  -9  -2  503.85   17.00
  -1  -9  -2  515.75   13.40
  -1  -9  -2  497.35   19.70
   1   9   2  525.75   19.60
   1   9   2  513.65   18.50
   1   9   2  478.15   20.00
   1   9   2  552.84   20.60
  -2  -9  -2  361.06   12.80
  -2  -9  -2  347.57   16.50
  -2  -9  -2  363.46   17.30
   2   9   2  331.87   16.10
   2   9   2  345.57   16.30
  -3  -9  -2  179.28   12.60
  -3  -9  -2  198.08   13.00
  -3  -9  -2  186.58    8.30
   3   9   2  171.88   12.80
   3   9   2  183.38   12.30
   3   9   2  190.48   13.10
  -4  -9  -2    1.50    5.10
  -4  -9  -2   -0.10    5.10
  -4  -9  -2    3.80    2.70
   4   9   2    7.20    2.30
   4   9   2    3.10    4.20
   4   9   2    3.70    5.10
   4   9   2    1.90    5.80
   4   9   2    8.80    5.80
  -5  -9  -2    6.00    2.70
  -5  -9  -2   -0.20    4.70
  -5  -9  -2    6.30    5.40
   5   9   2    2.00    3.10
   5   9   2   -4.40    4.50
   5   9   2    4.80    5.00
   5   9   2   -2.50    5.90
   5   9   2    1.10    5.40
  -6  -9  -2  344.77   11.00
  -6  -9  -2  349.67   17.90
  -6  -9  -2  340.47   15.40
   6   9   2  332.87   15.60
   6   9   2  361.76   18.30
   6   9   2  354.16   16.60
   6   9   2  337.77   13.40
   6   9   2  329.37   17.80
  -7  -9  -2 1217.08   36.20
  -7  -9  -2 1268.37   32.60
   7   9   2 1243.38   33.00
   7   9   2 1249.38   36.10
   7   9   2 1216.58   36.70
   7   9   2 1243.08   36.60
   7   9   2 1270.57   32.40
  -8  -9  -2   40.30    9.30
   8   9   2   34.00    9.30
   8   9   2   40.00    8.00
   8   9   2   34.40    7.10
   8   9   2   32.20    8.80
   8   9   2   34.20    9.10
  -9  -9  -2  207.78   12.80
  -9  -9  -2  215.78   17.30
   9   9   2  187.38   17.00
   9   9   2  244.68   18.90
   9   9   2  199.38   13.80
   9   9   2  199.78   17.00
   9   9   2  216.38   16.00
 -10  -9  -2   86.19   12.70
 -10  -9  -2   84.49   10.00
  10   9   2   85.29   13.00
  10   9   2   99.89   11.90
  10   9   2  116.79   16.20
  10   9   2   83.29   12.50
  11   9   2  114.69   17.80
  11   9   2   99.59   14.10
  11   9   2   93.69   12.10
  11   9   2  104.39   15.40
  11   9   2   88.59   13.50
 -12  -9  -2  -10.50    7.60
  12   9   2    8.80    8.60
  12   9   2    1.90    9.90
  12   9   2    1.30    9.70
  12   9   2    5.50    9.20
 -13  -9  -2   69.89   14.30
  13   9   2   81.09   13.80
  13   9   2   62.89   14.70
  13   9   2   87.89   15.30
  13   9   2   98.49   15.80
 -14  -9  -2   21.40   13.10
  14   9   2    4.30   10.30
  14   9   2   26.80   12.50
  14   9   2   -1.30    9.10
  14   9   2    7.40   11.80
   8 -10  -2   67.59   15.40
   8 -10  -2   74.49   15.90
  -8  10   2   46.30   14.00
  -8  10   2   64.39   15.30
  -8  10   2   47.30   14.20
   7 -10  -2   71.99   15.10
   7 -10  -2   89.89   15.90
  -7  10   2   53.99   13.60
  -7  10   2   62.79   13.70
  -7  10   2   60.89   13.40
   6 -10  -2    3.20    9.00
   6 -10  -2    1.40    9.00
  -6  10   2    5.50    9.20
  -6  10   2   -3.70    8.30
  -6  10   2   -7.20    9.00
   5 -10  -2    3.90    8.30
   5 -10  -2   -0.80    8.50
  -5  10   2   -9.00    7.60
  -5  10   2   -4.40    8.10
  -5  10   2   -4.30    7.70
   4 -10  -2  177.98   18.30
   4 -10  -2  205.28   18.30
  -4  10   2  178.78   16.80
  -4  10   2  210.68   18.40
  -4  10   2  201.68   18.00
   3 -10  -2  160.78   15.90
   3 -10  -2  134.09   15.40
  -3  10   2  137.09   14.00
  -3  10   2  164.88   16.50
  -3  10   2  143.49   16.30
   2 -10  -2  527.65   14.30
   2 -10  -2  598.94   25.10
   2 -10  -2  511.65   23.30
   2 -10  -2  613.34   26.60
  -2  10   2  560.14   24.60
  -2  10   2  564.84   25.30
  -2  10   2  545.95   23.00
   1 -10  -2   80.69   12.00
   1 -10  -2   86.39   11.90
   1 -10  -2   81.39    5.50
   1 -10  -2   69.39   10.40
  -1  10   2   81.19   10.40
  -1  10   2   87.99   12.70
  -1  10   2   77.89   11.00
  -1  10   2   76.29   12.00
   0 -10  -2   75.99   11.70
   0 -10  -2   79.29    5.50
   0 -10  -2   76.69    5.80
   0 -10  -2   83.99    5.30
   0 -10  -2   69.19   10.30
   0 -10  -2   70.89   10.70
   0  10   2   51.69    8.80
   0  10   2   93.29   10.70
   0  10   2   57.29    9.00
   0  10   2   72.99   10.00
  -1 -10  -2  132.59   10.40
  -1 -10  -2  151.78   14.10
  -1 -10  -2  123.79    6.60
  -1 -10  -2  122.49   12.40
   1  10   2  107.19   12.00
   1  10   2  112.19   12.30
   1  10   2  120.69   10.70
   1  10   2  124.59   11.50
  -2 -10  -2   -1.50    5.10
  -2 -10  -2    2.10    6.00
  -2 -10  -2    2.40    4.10
   2  10   2    7.00    6.30
   2  10   2   -8.40    5.30
   2  10   2    1.90    4.40
   2  10   2   -2.10    5.30
  -3 -10  -2    5.90    6.00
  -3 -10  -2    5.40    3.70
  -3 -10  -2   -6.40    5.10
   3  10   2    4.10    5.30
   3  10   2    7.60    6.40
   3  10   2    2.80    5.80
  -4 -10  -2  135.89   12.20
  -4 -10  -2  133.99   12.10
  -4 -10  -2  143.49    7.50
   4  10   2  139.29   11.40
   4  10   2  134.09   12.50
   4  10   2  140.19   12.90
  -5 -10  -2  311.37   16.10
  -5 -10  -2  300.67   10.00
  -5 -10  -2  325.17   17.20
   5  10   2  301.47   17.20
   5  10   2  316.47   17.40
   5  10   2  294.07   14.60
   5  10   2  320.87   10.30
   5  10   2  311.97   15.50
  -6 -10  -2   67.29    6.50
  -6 -10  -2   58.09    8.50
  -6 -10  -2   61.79    5.70
  -6 -10  -2   42.70    8.40
   6  10   2   59.39    8.50
   6  10   2   62.69    9.10
   6  10   2   58.59   10.00
   6  10   2   51.69    9.10
   6  10   2   55.39    7.10
  -7 -10  -2   71.89   10.90
  -7 -10  -2   73.29   10.70
   7  10   2   65.59    9.00
   7  10   2   80.09   11.70
   7  10   2   87.79   12.70
   7  10   2   78.89    9.30
  -8 -10  -2    0.70    5.40
  -8 -10  -2   -3.40    6.60
   8  10   2   -1.10    6.70
   8  10   2    7.00    5.90
   8  10   2   -1.30    5.20
   8  10   2   -1.20    6.80
   8  10   2    0.90    7.20
  -9 -10  -2   38.50    7.50
  -9 -10  -2   17.00    8.40
   9  10   2   29.40   10.20
   9  10   2   48.00   10.20
   9  10   2   51.89    9.00
   9  10   2   32.50    7.70
   9  10   2   47.60   11.30
 -10 -10  -2   36.70    7.30
 -10 -10  -2   24.70   10.00
  10  10   2   38.70   11.30
  10  10   2   27.90    9.80
  10  10   2   24.10   10.00
  10  10   2   24.20    8.60
  10  10   2   30.30    7.70
 -11 -10  -2  123.19   17.20
  11  10   2  144.29   18.20
  11  10   2  176.08   18.20
  11  10   2  163.98   14.00
  11  10   2  119.29   17.50
  11  10   2  123.19   15.70
 -12 -10  -2  263.27   22.20
  12  10   2  275.37   21.40
  12  10   2  264.07   23.60
  12  10   2  245.38   20.70
  12  10   2  293.37   24.70
 -13 -10  -2  180.68   20.90
  13  10   2  152.48   19.80
  13  10   2  160.08   18.50
  13  10   2  152.18   21.30
  13  10   2  180.78   21.80
 -14 -10  -2   -1.90   10.00
  14  10   2   -8.70   10.30
  14  10   2   27.40   13.50
  14  10   2   17.20   10.20
  14  10   2    5.50   10.10
   8 -11  -2   15.60   12.70
   8 -11  -2    3.70   12.00
  -8  11   2   16.20   12.10
  -8  11   2   -1.90   12.20
  -8  11   2   12.90   12.20
   7 -11  -2    9.00   11.00
   7 -11  -2   16.00   11.60
  -7  11   2   28.40   12.00
  -7  11   2   12.90   11.40
  -7  11   2   24.70   11.30
   6 -11  -2  292.77   23.60
   6 -11  -2  278.07   24.00
  -6  11   2  279.47   23.40
  -6  11   2  254.17   23.20
  -6  11   2  253.97   22.80
   5 -11  -2   28.00   10.50
   5 -11  -2   14.60    9.80
  -5  11   2   35.10   11.10
  -5  11   2    4.10    9.00
  -5  11   2   12.20   10.00
   4 -11  -2  215.38   20.00
   4 -11  -2  190.58   19.20
  -4  11   2  160.58   18.50
  -4  11   2  200.78   18.10
  -4  11   2  190.68   19.00
   3 -11  -2  285.07   20.00
   3 -11  -2  234.58   19.20
  -3  11   2  263.47   19.90
  -3  11   2  210.08   17.10
  -3  11   2  200.08   18.60
   2 -11  -2   -7.60    7.00
   2 -11  -2   -6.40    7.40
   2 -11  -2    3.20    7.30
  -2  11   2   -1.50    7.20
  -2  11   2    6.40    7.70
  -2  11   2   -1.80    6.20
   1 -11  -2  166.08   16.00
   1 -11  -2  152.88   16.70
   1 -11  -2  144.99   14.30
  -1  11   2  165.28   15.50
  -1  11   2  165.48   15.50
  -1  11   2  164.48   13.40
  -1  11   2  164.08   13.90
   0 -11  -2  182.78   16.40
   0 -11  -2  176.98    7.60
   0 -11  -2  178.08   13.90
   0 -11  -2  195.78   15.50
   0  11   2  184.48   15.70
   0  11   2  167.28   13.20
   0  11   2  184.48   14.10
   0  11   2  164.78   15.10
  -1 -11  -2  453.45   18.20
  -1 -11  -2  479.55   21.60
  -1 -11  -2  466.15   22.70
   1  11   2  468.85   19.20
   1  11   2  462.35   20.30
   1  11   2  470.35   21.80
   1  11   2  457.55   21.50
  -2 -11  -2  307.17   17.40
  -2 -11  -2  289.17   13.60
  -2 -11  -2  329.77   18.80
   2  11   2  322.07   18.10
   2  11   2  302.67   17.20
   2  11   2  316.97   15.40
   2  11   2  287.97   17.30
  -3 -11  -2   39.80    8.80
  -3 -11  -2   22.70    7.70
  -3 -11  -2   37.10    5.80
   3  11   2   48.20    9.10
   3  11   2   32.70    7.90
  -4 -11  -2   -1.20    6.10
  -4 -11  -2   10.00    3.70
  -4 -11  -2    5.50    6.30
   4  11   2   19.90    7.20
   4  11   2   10.30    7.30
   4  11   2   10.60    6.80
  -5 -11  -2    1.60    3.10
  -5 -11  -2   -1.20    5.80
  -5 -11  -2   -0.60    5.90
   5  11   2   -2.30    5.70
   5  11   2    1.80    5.70
   5  11   2    2.00    6.40
   5  11   2   -2.10    2.40
  -6 -11  -2  518.55   14.30
  -6 -11  -2  533.65   23.40
  -6 -11  -2  535.95   22.00
   6  11   2  514.55   23.70
   6  11   2  546.45   23.70
   6  11   2  485.65   20.60
   6  11   2  497.45   20.80
   6  11   2  518.15   15.50
  -7 -11  -2  391.46   12.70
  -7 -11  -2  415.86   19.30
  -7 -11  -2  398.36   21.30
   7  11   2  398.36   19.90
   7  11   2  419.46   15.70
   7  11   2  377.66   21.30
   7  11   2  393.76   21.40
   7  11   2  404.86   18.80
  -8 -11  -2   14.50    8.40
  -8 -11  -2    7.30    6.00
   8  11   2    7.00    8.30
   8  11   2    1.60    5.40
   8  11   2    8.90    6.40
   8  11   2   10.50    7.80
   8  11   2   -3.50    7.60
  -9 -11  -2   54.49    8.70
  -9 -11  -2   39.90   10.30
   9  11   2   26.70    9.90
   9  11   2   73.19   12.90
   9  11   2   65.79   12.00
   9  11   2   48.40    9.00
   9  11   2   47.60    8.80
 -10 -11  -2  319.67   16.80
 -10 -11  -2  333.37   22.20
  10  11   2  308.47   22.20
  10  11   2  306.97   21.10
  10  11   2  283.87   16.90
  10  11   2  318.47   18.90
  10  11   2  291.37   21.90
 -11 -11  -2  102.99   15.00
  11  11   2  123.09   17.70
  11  11   2   97.09   13.70
  11  11   2   98.19   14.30
  11  11   2  114.39   17.60
  11  11   2  120.19   12.60
 -12 -11  -2  -17.70    8.10
  12  11   2    3.20   10.00
  12  11   2  -10.20    7.80
  12  11   2   -5.70    9.80
  12  11   2   -1.20    8.60
 -13 -11  -2   12.10   10.90
  13  11   2   -5.30    8.60
  13  11   2  -10.30    9.60
  13  11   2   12.90    9.80
  13  11   2  -16.40    9.40
 -14 -11  -2   54.89   14.70
  14  11   2   77.79   16.30
  14  11   2  104.19   15.80
  14  11   2   79.79   17.10
  14  11   2   87.89   16.30
   7 -12  -2  215.28   24.40
   7 -12  -2  229.88   23.90
  -7  12   2  209.48   23.80
  -7  12   2  259.47   25.20
  -7  12   2  277.67   25.30
   6 -12  -2   11.00   10.20
   6 -12  -2   16.60   11.40
  -6  12   2   -4.30    9.50
  -6  12   2   18.80   11.20
  -6  12   2    8.40   10.80
   5 -12  -2   33.00   11.60
   5 -12  -2   -1.40    9.80
  -5  12   2   12.60    9.90
  -5  12   2   14.30    9.90
  -5  12   2   13.40   10.60
   4 -12  -2   85.89   14.50
   4 -12  -2   83.99   14.30
  -4  12   2   91.99   14.70
  -4  12   2   84.99   14.10
  -4  12   2   70.79   12.50
   3 -12  -2  241.08   19.90
   3 -12  -2  254.87   21.20
  -3  12   2  224.88   18.30
  -3  12   2  212.38   19.60
  -3  12   2  225.88   20.30
   2 -12  -2  346.77   22.40
   2 -12  -2  383.56   24.50
   2 -12  -2  386.76   21.90
  -2  12   2  399.66   20.90
  -2  12   2  376.06   23.10
   1 -12  -2  396.56   20.90
   1 -12  -2  425.06   23.60
   1 -12  -2  444.16   25.40
  -1  12   2  448.16   21.10
  -1  12   2  420.36   20.20
  -1  12   2  401.36   23.00
  -1  12   2  406.86   22.70
   0 -12  -2   90.29   13.20
   0 -12  -2   84.69   12.70
   0 -12  -2  119.29   15.70
   0  12   2  112.69   12.30
   0  12   2  132.29   15.10
   0  12   2  107.39   13.10
   0  12   2   94.89   14.40
  -1 -12  -2   45.10    8.10
  -1 -12  -2   39.60    9.70
  -1 -12  -2   40.50    9.30
   1  12   2   49.99   10.00
   1  12   2   43.70    9.10
   1  12   2   46.80    9.90
   1  12   2   33.60    7.70
  -2 -12  -2   54.89   10.70
  -2 -12  -2   74.19    9.80
  -2 -12  -2   49.80    9.60
   2  12   2   47.40    8.20
   2  12   2   55.29   10.00
   2  12   2   60.79   10.80
   2  12   2   64.89   10.40
  -3 -12  -2    1.20    6.80
  -3 -12  -2    2.40    4.30
  -3 -12  -2    0.40    7.00
   3  12   2    9.10    6.00
   3  12   2    2.40    6.90
   3  12   2    0.90    6.70
   3  12   2    2.60    6.70
  -4 -12  -2   60.49    7.40
  -4 -12  -2   39.50    8.70
  -4 -12  -2   57.39   10.40
   4  12   2   59.89   10.10
   4  12   2   53.99   10.10
   4  12   2   62.19   10.10
  -5 -12  -2   -9.60    6.10
  -5 -12  -2    4.20    6.90
  -5 -12  -2   -2.50    3.40
   5  12   2    4.50    7.30
   5  12   2    9.30    7.50
   5  12   2    8.00    6.60
  -6 -12  -2  819.92   30.50
  -6 -12  -2  795.32   19.60
  -6 -12  -2  827.42   28.90
   6  12   2  803.12   30.70
   6  12   2  818.42   21.60
   6  12   2  864.21   28.20
   6  12   2  772.72   29.80
  -7 -12  -2  462.75   23.30
  -7 -12  -2  458.25   21.80
   7  12   2  481.75   16.10
   7  12   2  457.05   20.60
   7  12   2  480.95   21.70
   7  12   2  437.96   23.70
   7  12   2  442.56   23.80
  -8 -12  -2  192.68   17.70
[truncated: 3,680,591 more chars]
